# Supplementary material for: 2-Methyl-1-phenyl-1H-indole-3-carbo­nitrile
Source: Acta Crystallogr Sect E Struct Rep Online. 2011 Oct 8;67(Pt 11):o2902. doi: 10.1107/S1600536811039250 (PMC3247318; doi:10.1107/S1600536811039250)
Supplement: Supplementary file 2 [file e-67-o2902-Isup2.hkl]

# 
# h,k,l, Fc-squared, Fo-squared, sigma(Fo-squared) and status flag 
# 
data_I
_shelx_title '  _m110313d1' 
_shelx_refln_list_code          4 
_shelx_F_calc_maximum       69.96 
_exptl_crystal_F_000       244.00 
_reflns_d_resolution_high  0.7101 
 
loop_ 
 _symmetry_equiv_pos_as_xyz 
 'x, y, z' 
 '-x, -y, -z' 
 
_cell_length_a     6.3610 
_cell_length_b     9.4970 
_cell_length_c    11.0210 
_cell_angle_alpha  65.970 
_cell_angle_beta   80.520 
_cell_angle_gamma  88.130 
 
_shelx_F_squared_multiplier     1.000 
 
loop_ 
 _refln_index_h 
 _refln_index_k 
 _refln_index_l 
 _refln_F_squared_calc 
 _refln_F_squared_meas 
 _refln_F_squared_sigma 
 _refln_observed_status 
   1   0   0     1514.29     1623.39      7.91 o 
   2   0   0       50.37       45.50      0.71 o 
   3   0   0       21.31       25.84      1.48 o 
   4   0   0        8.79        7.39      1.02 o 
   5   0   0      136.88      130.63      6.62 o 
   6   0   0      227.99      223.85      7.84 o 
   7   0   0       65.80       60.52      3.04 o 
   8   0   0        6.68        7.70      5.37 o 
  -8   1   0        0.03        0.85      2.01 o 
  -7   1   0       12.88       13.79      3.01 o 
  -6   1   0        0.26        0.44      1.12 o 
  -5   1   0       22.64       21.83      2.39 o 
  -4   1   0       64.80       74.28      3.24 o 
  -3   1   0      144.13      141.19      1.77 o 
  -2   1   0      589.98      549.31     14.60 o 
  -1   1   0     1778.08     1869.88     14.41 o 
   0   1   0        0.43        2.73      0.65 o 
   1   1   0       46.89       39.06      0.51 o 
   2   1   0      959.11     1078.08     10.07 o 
   3   1   0      301.97      305.49      4.99 o 
   4   1   0      113.91      114.12      2.68 o 
   5   1   0       82.35       81.34      2.25 o 
   6   1   0        8.19        6.86      1.28 o 
   7   1   0       49.74       46.36      4.74 o 
   8   1   0       10.26        9.33      7.01 o 
  -8   2   0       29.87       28.02      2.75 o 
  -7   2   0       97.60      100.36      3.87 o 
  -6   2   0      100.79       97.75      4.12 o 
  -5   2   0      117.06      121.88      3.56 o 
  -4   2   0      288.65      290.36      6.72 o 
  -3   2   0        0.74        1.56      0.99 o 
  -2   2   0       15.40       15.75      0.46 o 
   0   2   0     3042.24     3435.74     25.10 o 
   1   2   0     2479.98     2726.63     11.65 o 
   2   2   0      305.63      336.37      3.74 o 
   3   2   0        3.44        2.04      0.44 o 
   4   2   0       20.33       18.78      0.76 o 
   5   2   0        0.04        0.23      0.43 o 
   6   2   0       36.66       37.44      4.73 o 
   7   2   0       64.80       75.74      4.73 o 
   8   2   0       35.66       38.69      4.41 o 
  -8   3   0        0.16        0.69      0.82 o 
  -7   3   0        4.36        6.16      3.06 o 
  -6   3   0       70.16       67.94      3.47 o 
  -5   3   0      204.65      225.98      5.45 o 
  -4   3   0       79.33       82.00      3.35 o 
  -3   3   0        0.37        2.91      0.92 o 
  -2   3   0      116.17      113.16      1.50 o 
  -1   3   0      194.54      182.71      1.68 o 
   0   3   0     1173.68     1308.15     17.52 o 
   1   3   0       17.06       20.78      0.69 o 
   2   3   0       19.25       18.07      0.57 o 
   3   3   0        0.04        0.08      0.89 o 
   4   3   0        2.34        3.84      1.49 o 
   5   3   0        9.68        9.79      2.99 o 
   6   3   0        9.02        7.27      2.37 o 
   7   3   0       36.30       44.43      4.31 o 
   8   3   0        1.92        3.81      3.98 o 
  -8   4   0      127.12      136.67      6.63 o 
  -7   4   0       21.50       19.12      3.79 o 
  -6   4   0        0.02        0.43      0.98 o 
  -5   4   0      263.19      272.78      6.18 o 
  -4   4   0      173.72      171.89      5.10 o 
  -3   4   0       84.50       83.39      2.09 o 
  -2   4   0     1305.31     1449.11     38.88 o 
  -1   4   0      330.18      349.91      3.44 o 
   0   4   0        0.17        2.03      0.80 o 
   1   4   0      362.19      373.39      4.37 o 
   2   4   0      790.86      792.02     14.67 o 
   3   4   0       17.90       21.22      2.00 o 
   4   4   0       28.87       28.39      2.26 o 
   5   4   0       19.22       20.57      3.71 o 
   6   4   0        0.20        0.55      0.71 o 
   7   4   0       50.34       58.41      6.84 o 
   8   4   0        3.71        3.75      2.52 o 
  -8   5   0        1.29        1.00      1.12 o 
  -7   5   0        0.10       -0.02      1.04 o 
  -6   5   0       27.54       24.80      2.45 o 
  -5   5   0       21.23       20.43      2.02 o 
  -4   5   0       29.64       29.27      1.42 o 
  -3   5   0      138.16      126.92      3.41 o 
  -2   5   0        2.26        2.79      1.01 o 
  -1   5   0       12.30       12.89      1.20 o 
   0   5   0       20.51       26.49      1.78 o 
   1   5   0      174.39      182.97      3.73 o 
   2   5   0        6.92        6.35      0.62 o 
   3   5   0       33.21       34.65      2.21 o 
   4   5   0       25.86       29.98      2.19 o 
   5   5   0       17.55       16.61      2.68 o 
   6   5   0       17.55       20.98      2.58 o 
   7   5   0       38.77       47.76      4.14 o 
  -7   6   0        3.87        3.70      2.48 o 
  -6   6   0       37.01       39.93      3.02 o 
  -5   6   0        3.16        2.00      0.89 o 
  -4   6   0       61.12       58.39      2.25 o 
  -3   6   0       17.39       28.99      2.94 o 
  -2   6   0       21.63       23.64      1.36 o 
  -1   6   0       22.70       25.14      1.73 o 
   0   6   0       31.87       43.35      7.08 o 
   1   6   0        0.87        1.25      0.58 o 
   2   6   0       89.20       96.03      2.98 o 
   3   6   0      450.49      412.34     19.88 o 
   4   6   0      139.32      132.44      5.11 o 
   5   6   0        2.13        3.19      1.96 o 
   6   6   0        0.71        0.29      1.31 o 
   7   6   0        0.51        1.07      1.35 o 
  -7   7   0        8.71        5.46      5.28 o 
  -6   7   0        3.10        3.17      1.64 o 
  -5   7   0        0.20        0.95      0.87 o 
  -4   7   0        2.00        2.23      1.16 o 
  -3   7   0        2.53        3.94      1.24 o 
  -2   7   0       17.83       18.46      1.99 o 
  -1   7   0       58.40       52.35      2.00 o 
   0   7   0        2.52        3.16      1.43 o 
   1   7   0        7.98        6.70      2.33 o 
   2   7   0       78.98       81.79      2.50 o 
   3   7   0       16.40       12.92      4.07 o 
   4   7   0       22.70       28.06      3.54 o 
   5   7   0       13.04       17.67      3.39 o 
   6   7   0       18.93       24.60      3.38 o 
   7   7   0        0.51        1.37      0.98 o 
  -6   8   0       12.30        8.95      5.79 o 
  -5   8   0        3.27        2.61      1.42 o 
  -4   8   0        3.49        3.53      1.54 o 
  -3   8   0       26.96       27.08      2.19 o 
  -2   8   0       23.92       26.81      2.34 o 
  -1   8   0       45.95       48.30      2.70 o 
   0   8   0       30.25       29.95      2.71 o 
   1   8   0       18.32       19.60      2.81 o 
   2   8   0       62.31       59.68      2.66 o 
   3   8   0      297.23      289.24      8.66 o 
   4   8   0       78.29       75.35      3.62 o 
   5   8   0       14.91       14.32      3.12 o 
   6   8   0        6.09        7.18      5.05 o 
  -6   9   0        1.95        0.96      1.12 o 
  -5   9   0       19.48       20.77      3.45 o 
  -4   9   0        1.69        2.24      1.01 o 
  -3   9   0       29.75       29.31      2.07 o 
  -2   9   0        1.57        1.60      0.93 o 
  -1   9   0       35.07       36.04      2.44 o 
   0   9   0        6.14        6.30      2.46 o 
   1   9   0        3.05        3.21      1.69 o 
   2   9   0       92.38       95.78      4.82 o 
   3   9   0        0.16        0.25      0.81 o 
   4   9   0        0.00        0.62      1.18 o 
   5   9   0       31.37       32.72      4.04 o 
  -5  10   0       21.22       17.05      5.55 o 
  -4  10   0        0.31        0.38      0.91 o 
  -3  10   0        5.10        3.34      1.93 o 
  -2  10   0       74.55       75.48      3.52 o 
  -1  10   0      179.13      191.64      4.71 o 
   0  10   0       25.62       26.90      2.26 o 
   1  10   0        6.10        5.31      2.04 o 
   2  10   0       61.61       59.96      3.40 o 
   3  10   0        5.26        6.20      2.93 o 
   4  10   0       64.44       62.84      4.50 o 
  -4  11   0        3.50        3.61      1.79 o 
  -3  11   0        0.05        0.07      1.02 o 
  -2  11   0        6.28        4.35      2.83 o 
  -1  11   0        6.60        5.03      2.94 o 
   0  11   0       14.39       12.94      2.43 o 
   1  11   0      101.31      103.47      5.60 o 
   2  11   0        7.98        6.00      3.25 o 
   3  11   0        5.81        3.73      2.08 o 
  -1  12   0       52.97       53.87      3.16 o 
   0  12   0       28.70       27.74      6.43 o 
   1  12   0       23.52       20.67      5.55 o 
  -2 -11   1        0.04        0.52      1.04 o 
  -1 -11   1        7.78        4.85      2.55 o 
   0 -11   1        2.28        1.24      1.03 o 
   1 -11   1        0.13        0.19      0.84 o 
   2 -11   1       64.15       60.87      3.42 o 
   3 -11   1        7.39        5.23      4.19 o 
  -4 -10   1       57.89       58.15      4.22 o 
  -3 -10   1        0.20        0.66      0.91 o 
  -2 -10   1        8.76        7.14      3.73 o 
  -1 -10   1       62.50       64.31      4.42 o 
   0 -10   1        0.14        0.58      0.94 o 
   1 -10   1       31.07       33.34      2.42 o 
   2 -10   1       39.44       41.41      2.73 o 
   3 -10   1       32.04       29.44      2.61 o 
   4 -10   1        5.14        3.64      1.89 o 
   5 -10   1       31.46       27.67      3.55 o 
  -5  -9   1        0.21        0.50      1.24 o 
  -4  -9   1        9.47       10.68      3.02 o 
  -3  -9   1        0.07        0.52      1.07 o 
  -2  -9   1       24.42       26.53      3.27 o 
  -1  -9   1       18.31       18.46      2.63 o 
   0  -9   1        0.09        0.32      0.99 o 
   1  -9   1        5.14        4.09      1.52 o 
   2  -9   1       12.08        9.76      3.48 o 
   3  -9   1       35.84       36.24      2.64 o 
   4  -9   1        4.86        3.62      1.68 o 
   5  -9   1        0.00        0.65      0.82 o 
   6  -9   1        1.88        1.85      1.72 o 
  -6  -8   1        0.01        0.65      0.98 o 
  -5  -8   1       78.79       82.28      4.31 o 
  -4  -8   1       40.08       34.27      4.64 o 
  -3  -8   1       20.17       18.70      5.78 o 
  -2  -8   1       13.93       12.17      1.41 o 
  -1  -8   1        6.86        7.11      2.26 o 
   0  -8   1        0.62        0.42      0.67 o 
   1  -8   1        3.77        3.40      1.52 o 
   2  -8   1      215.03      224.45      6.67 o 
   3  -8   1      169.88      172.70      4.43 o 
   4  -8   1      190.82      180.17      4.64 o 
   5  -8   1        1.59        1.82      1.11 o 
   6  -8   1        5.84        3.80      2.37 o 
  -6  -7   1       24.28       23.16      3.61 o 
  -5  -7   1       14.37       17.05      4.42 o 
  -4  -7   1       40.41       35.29      3.63 o 
  -3  -7   1       21.34       21.18      3.23 o 
  -2  -7   1        7.74        6.39      0.98 o 
  -1  -7   1       14.78       12.79      1.48 o 
   0  -7   1       65.08       70.93      2.72 o 
   1  -7   1        1.56        1.35      0.65 o 
   2  -7   1        3.49        3.03      1.09 o 
   3  -7   1       52.92       51.68      2.59 o 
   4  -7   1       50.66       50.99      3.30 o 
   5  -7   1        0.29        0.88      0.89 o 
   6  -7   1        0.62        0.76      0.96 o 
   7  -7   1        2.52        1.45      1.09 o 
  -7  -6   1        1.09        1.12      1.17 o 
  -6  -6   1       75.34       87.78      4.63 o 
  -5  -6   1       18.35       22.66      3.01 o 
  -4  -6   1        6.63        6.30      2.48 o 
  -3  -6   1      122.60       98.05      5.24 o 
  -2  -6   1      254.15      253.36      4.11 o 
  -1  -6   1       23.12       17.87      1.94 o 
   0  -6   1        4.28        6.88      2.28 o 
   1  -6   1        3.76        4.66      1.22 o 
   2  -6   1      100.75      100.99      3.12 o 
   3  -6   1     1432.03     1498.56     15.16 o 
   4  -6   1      167.14      168.25      4.58 o 
   5  -6   1        3.75        3.51      1.56 o 
   6  -6   1        7.83        6.91      3.28 o 
   7  -6   1        0.34        0.69      0.99 o 
  -7  -5   1       15.37       16.69      2.97 o 
  -6  -5   1       30.52       33.70      4.06 o 
  -5  -5   1        0.44        0.58      1.16 o 
  -4  -5   1        0.09        0.86      0.84 o 
  -3  -5   1        7.29        7.24      0.74 o 
  -2  -5   1       31.18       28.97      1.47 o 
  -1  -5   1       12.07       15.10      1.16 o 
   0  -5   1        3.97        3.03      1.28 o 
   1  -5   1      313.35      318.64      5.68 o 
   2  -5   1      567.38      608.77     10.73 o 
   3  -5   1       90.75       91.70      2.65 o 
   4  -5   1       10.10       12.00      1.58 o 
   5  -5   1      152.10      150.86      5.56 o 
   6  -5   1        0.69        0.35      1.30 o 
   7  -5   1       29.83       28.11      3.55 o 
   8  -5   1       10.87       12.77      3.19 o 
  -8  -4   1       15.27       10.02      8.84 o 
  -7  -4   1        5.96        9.08      5.38 o 
  -6  -4   1       54.78       63.61      3.53 o 
  -5  -4   1        8.75       10.12      3.79 o 
  -4  -4   1       59.36       53.69      2.82 o 
  -3  -4   1      245.89      245.49      5.02 o 
  -2  -4   1       88.11       81.06      1.74 o 
  -1  -4   1      489.48      514.96      6.24 o 
   0  -4   1        7.38        8.13      1.14 o 
   1  -4   1        7.34        6.39      2.02 o 
   2  -4   1     1808.39     2051.46     25.94 o 
   3  -4   1      228.07      233.08      4.09 o 
   4  -4   1      185.02      180.73      5.10 o 
   5  -4   1       82.39       80.01      3.42 o 
   6  -4   1        7.20        7.05      3.71 o 
   7  -4   1        0.07        0.75      0.89 o 
   8  -4   1        0.02        0.55      0.98 o 
  -8  -3   1       29.27       37.00      6.34 o 
  -7  -3   1        6.06        7.49      4.08 o 
  -6  -3   1        3.59        6.06      2.75 o 
  -5  -3   1        2.17        1.31      0.80 o 
  -4  -3   1       55.43       53.10      1.66 o 
  -3  -3   1       52.35       53.20      1.65 o 
  -2  -3   1      737.50      788.33     11.16 o 
  -1  -3   1      204.37      193.54      2.19 o 
   0  -3   1      164.37      149.08      1.84 o 
   1  -3   1      688.78      691.57      9.69 o 
   2  -3   1      273.39      282.67      2.46 o 
   3  -3   1       58.50       56.89      1.19 o 
   4  -3   1       11.48       10.37      1.62 o 
   5  -3   1       31.66       34.13      2.23 o 
   6  -3   1        3.99        4.73      1.84 o 
   7  -3   1       18.01       16.45      2.81 o 
   8  -3   1        3.93        2.71      2.15 o 
  -8  -2   1        6.56        5.52      3.85 o 
  -7  -2   1        2.71        4.87      2.78 o 
  -6  -2   1        0.01        0.59      1.81 o 
  -5  -2   1      187.93      184.30      5.49 o 
  -4  -2   1      182.73      188.73      6.98 o 
  -3  -2   1      107.86      121.62      2.17 o 
  -2  -2   1      398.63      403.26      9.20 o 
  -1  -2   1     2673.19     2942.00     24.95 o 
   0  -2   1     1255.24     1369.64     12.79 o 
   1  -2   1     4894.02     5488.56     72.22 o 
   2  -2   1      431.75      457.46      9.20 o 
   3  -2   1      107.64      112.12      4.23 o 
   4  -2   1      118.00      113.02      3.55 o 
   5  -2   1      109.37       99.79      3.16 o 
   6  -2   1       43.38       43.20      2.42 o 
   7  -2   1        6.80        5.69      3.18 o 
   8  -2   1        0.56        0.79      1.04 o 
  -8  -1   1        0.88        1.28      1.69 o 
  -7  -1   1        8.74        6.83      4.36 o 
  -6  -1   1       70.57       68.64      2.56 o 
  -5  -1   1       10.09        9.84      1.35 o 
  -4  -1   1       12.76       16.33      1.05 o 
  -3  -1   1       99.87      115.34      2.73 o 
  -2  -1   1       18.93       19.21      0.56 o 
  -1  -1   1     1195.79     1167.58     28.64 o 
   0  -1   1     1772.14     1786.03     44.76 o 
   1  -1   1     3714.42     3971.26     32.72 o 
   2  -1   1        3.05        2.65      0.20 o 
   3  -1   1       72.00       67.03      2.01 o 
   4  -1   1        8.22        6.90      2.47 o 
   5  -1   1       50.00       48.14      2.53 o 
   6  -1   1      110.86      106.77      4.08 o 
   7  -1   1       64.13       60.05      2.88 o 
   8  -1   1        4.34        4.19      3.37 o 
  -8   0   1        1.34        1.16      1.90 o 
  -7   0   1        1.14        0.60      1.80 o 
  -6   0   1       35.49       30.94      2.64 o 
  -5   0   1       19.17       19.08      2.49 o 
  -4   0   1        9.77        8.04      0.80 o 
  -3   0   1      166.85      172.12      3.23 o 
  -2   0   1      158.29      140.59      1.28 o 
  -1   0   1     1197.66     1257.26     10.15 o 
   0   0   1       21.33       16.74      0.23 o 
   1   0   1       76.99       73.94      2.36 o 
   2   0   1      328.26      343.77      4.78 o 
   3   0   1        0.13        0.79      0.28 o 
   4   0   1       17.25       23.18      1.28 o 
   5   0   1       35.17       36.81      1.19 o 
   6   0   1      246.76      248.26      6.70 o 
   7   0   1       63.53       61.29      2.94 o 
   8   0   1        0.23        0.13      1.79 o 
  -8   1   1        1.08        1.01      1.19 o 
  -7   1   1       53.70       54.89      2.90 o 
  -6   1   1       28.39       22.80      4.35 o 
  -5   1   1        2.78        3.48      0.97 o 
  -4   1   1      147.50      170.33      3.21 o 
  -3   1   1       50.01       59.59      1.04 o 
  -2   1   1      266.51      278.45      4.28 o 
  -1   1   1      113.28       97.45      1.02 o 
   0   1   1     1071.05     1086.49      7.68 o 
   1   1   1      291.04      300.79      3.03 o 
   2   1   1      212.56      209.84      1.99 o 
   3   1   1       64.62       64.72      0.95 o 
   4   1   1        0.58        0.70      0.29 o 
   5   1   1        0.59        0.35      0.32 o 
   6   1   1        1.30        0.93      0.50 o 
   7   1   1        6.12        7.01      3.12 o 
   8   1   1       42.30       44.99      4.47 o 
  -8   2   1        1.95        1.94      1.86 o 
  -7   2   1       47.09       45.62      2.93 o 
  -6   2   1        1.49        1.84      0.83 o 
  -5   2   1      138.79      141.36      4.09 o 
  -4   2   1       18.59       17.03      0.56 o 
  -3   2   1      164.95      161.56      9.21 o 
  -2   2   1       42.66       41.76      0.75 o 
  -1   2   1       87.81       93.45      1.45 o 
   0   2   1       33.76       39.67      0.54 o 
   1   2   1     4061.70     4136.05    176.63 o 
   2   2   1      752.26      829.29     30.46 o 
   3   2   1       50.29       66.28      0.92 o 
   4   2   1        5.08        4.66      0.94 o 
   5   2   1       11.52        9.73      1.32 o 
   6   2   1      193.75      205.18      7.26 o 
   7   2   1       57.84       71.45      5.06 o 
   8   2   1       41.31       49.21      4.40 o 
  -8   3   1       65.12       66.19      4.37 o 
  -7   3   1      125.76      131.76      4.43 o 
  -6   3   1        0.99        1.42      1.04 o 
  -5   3   1        6.57        8.69      2.56 o 
  -4   3   1       84.03       75.16      2.93 o 
  -3   3   1       74.09       72.20      2.02 o 
  -2   3   1      549.93      578.51      9.34 o 
  -1   3   1     1130.16     1287.52     17.85 o 
   0   3   1       54.31       48.44      0.70 o 
   1   3   1       66.84       61.61      0.82 o 
   2   3   1       37.23       35.34      1.53 o 
   3   3   1        1.40        0.87      0.65 o 
   4   3   1       19.20       19.78      2.53 o 
   5   3   1       60.96       56.80      2.57 o 
   6   3   1        7.68        8.43      1.91 o 
   7   3   1        1.24        1.86      1.91 o 
   8   3   1       86.77      107.81      7.53 o 
  -8   4   1        1.11        0.68      0.94 o 
  -7   4   1        4.00        5.01      2.11 o 
  -6   4   1       21.92       27.92      6.40 o 
  -5   4   1       10.67       13.16      3.75 o 
  -4   4   1       25.25       21.40      0.86 o 
  -3   4   1        7.68        5.50      0.83 o 
  -2   4   1      272.17      267.82      6.15 o 
  -1   4   1      128.01      131.52      2.00 o 
   0   4   1        0.31        0.39      0.41 o 
   1   4   1     1141.96     1271.25     24.63 o 
   2   4   1     1535.66     1757.36     33.99 o 
   3   4   1       51.99       57.48      2.36 o 
   4   4   1        8.74       11.16      1.78 o 
   5   4   1       82.86       81.81      3.35 o 
   6   4   1        0.76        1.45      1.59 o 
   7   4   1       82.10      104.25      8.38 o 
   8   4   1       21.11       14.51     10.29 o 
  -8   5   1       57.08       57.45      4.17 o 
  -7   5   1       51.95       52.30      3.85 o 
  -6   5   1       19.50       23.42      8.68 o 
  -5   5   1       17.92       20.53      3.17 o 
  -4   5   1       64.52       65.28      1.95 o 
  -3   5   1       18.88       19.72      1.31 o 
  -2   5   1       29.15       40.25      2.40 o 
  -1   5   1      137.57      143.85      2.81 o 
   0   5   1      489.96      489.52     10.80 o 
   1   5   1      100.37      107.79      2.44 o 
   2   5   1      168.37      165.17      2.56 o 
   3   5   1       21.48       19.16      2.22 o 
   4   5   1      381.74      381.20     11.90 o 
   5   5   1        7.35        9.07      3.33 o 
   6   5   1        3.32        3.68      1.94 o 
   7   5   1       18.35       20.65      2.61 o 
   8   5   1        1.41        1.61      1.57 o 
  -7   6   1       32.27       36.81      2.72 o 
  -6   6   1       15.41       15.89      5.54 o 
  -5   6   1        0.10        1.07      0.81 o 
  -4   6   1       70.97       69.30      2.09 o 
  -3   6   1        0.32        0.65      0.52 o 
  -2   6   1        0.25        0.41      0.42 o 
  -1   6   1        0.83        1.67      0.74 o 
   0   6   1       48.84       45.79      2.33 o 
   1   6   1      270.31      287.64      5.68 o 
   2   6   1      120.37      120.43      3.97 o 
   3   6   1      476.83      505.16     12.56 o 
   4   6   1       16.23       16.98      2.77 o 
   5   6   1        0.10        1.05      1.22 o 
   6   6   1       14.28       18.20      2.64 o 
   7   6   1        3.30        3.00      2.18 o 
  -7   7   1        1.91        1.94      1.11 o 
  -6   7   1       51.88       58.68      3.50 o 
  -5   7   1        0.55        0.39      1.18 o 
  -4   7   1       38.16       35.36      1.80 o 
  -3   7   1        1.09        2.11      0.93 o 
  -2   7   1        4.93        7.33      2.08 o 
  -1   7   1      113.07      116.84      3.25 o 
   0   7   1       17.24       18.02      1.37 o 
   1   7   1       25.43       28.43      1.84 o 
   2   7   1       66.96       73.97      2.06 o 
   3   7   1      370.86      373.56      9.62 o 
   4   7   1        8.94        8.48      2.92 o 
   5   7   1       19.59       19.47      3.42 o 
   6   7   1       12.55       11.49      2.80 o 
   7   7   1        3.66        1.77      2.16 o 
  -6   8   1       26.07       32.43      2.82 o 
  -5   8   1       19.16       20.65      2.29 o 
  -4   8   1        6.05        5.46      2.35 o 
  -3   8   1        1.99        1.90      0.96 o 
  -2   8   1       86.96       90.25      3.05 o 
  -1   8   1        0.00        0.32      0.54 o 
   0   8   1      236.37      242.20      4.85 o 
   1   8   1        0.01        0.25      0.76 o 
   2   8   1      128.32      134.23      3.90 o 
   3   8   1       12.06       11.09      3.90 o 
   4   8   1       53.45       41.61      3.54 o 
   5   8   1        0.17        0.82      1.12 o 
   6   8   1       20.17       24.46      4.20 o 
  -6   9   1        0.73        0.55      0.84 o 
  -5   9   1        2.05        2.72      1.65 o 
  -4   9   1       24.25       28.24      4.35 o 
  -3   9   1        2.08        1.35      1.01 o 
  -2   9   1       39.04       38.09      2.60 o 
  -1   9   1       17.19       17.84      2.85 o 
   0   9   1        7.67        7.41      2.57 o 
   1   9   1        0.71        0.90      0.63 o 
   2   9   1      276.90      271.73      9.27 o 
   3   9   1        2.26        3.15      1.57 o 
   4   9   1        4.06        4.46      2.37 o 
   5   9   1        5.39        5.15      2.19 o 
   6   9   1        3.03        2.13      2.17 o 
  -5  10   1        9.96       11.18      3.92 o 
  -4  10   1        3.23        2.26      1.42 o 
  -3  10   1        7.96        5.88      2.78 o 
  -2  10   1       50.13       51.71      2.72 o 
  -1  10   1        8.28        6.13      2.47 o 
   0  10   1        1.17        1.52      0.72 o 
   1  10   1      107.11      107.63      3.17 o 
   2  10   1        0.52        1.15      0.96 o 
   3  10   1        1.50        1.71      1.20 o 
   4  10   1       19.66       16.16      4.65 o 
   5  10   1       77.22       79.26      5.19 o 
  -4  11   1       15.54       15.22      3.79 o 
  -3  11   1        1.61        0.78      0.99 o 
  -2  11   1        1.18        1.37      0.97 o 
  -1  11   1        0.58        0.65      0.62 o 
   0  11   1       16.93       14.87      2.96 o 
   1  11   1       97.02       97.96      5.63 o 
   2  11   1       20.69       17.18      5.96 o 
   3  11   1        0.48        1.17      1.23 o 
   4  11   1        0.31        0.63      1.10 o 
  -2  12   1        1.24        0.92      0.85 o 
  -1  12   1        4.11        3.30      2.08 o 
   0  12   1       14.82        9.27      5.53 o 
   1  12   1        2.42        1.85      1.11 o 
   2  12   1        0.04        0.72      1.25 o 
  -1 -11   2       16.47       11.40      5.95 o 
   0 -11   2        0.17        1.08      1.73 o 
   1 -11   2        2.63        2.47      1.38 o 
   2 -11   2        0.47        0.83      0.68 o 
  -3 -10   2       13.62       10.53      6.51 o 
  -2 -10   2        0.86        1.29      1.42 o 
  -1 -10   2        1.72        1.77      1.56 o 
   0 -10   2        8.32        7.32      1.60 o 
   1 -10   2       10.63        6.43      4.07 o 
   2 -10   2       27.69       26.40      2.69 o 
   3 -10   2        0.53        0.35      1.42 o 
   4 -10   2        1.43        1.63      1.49 o 
  -4  -9   2        0.25        0.80      1.44 o 
  -3  -9   2        4.60        3.23      1.41 o 
  -2  -9   2        6.23        4.03      2.14 o 
  -1  -9   2       11.93       10.39      1.74 o 
   0  -9   2        3.06        3.07      1.21 o 
   1  -9   2       23.73       23.08      2.15 o 
   2  -9   2        0.18        0.43      0.59 o 
   3  -9   2        1.53        0.93      0.73 o 
   4  -9   2       74.76       69.65      5.71 o 
   5  -9   2       22.05       16.87      6.40 o 
  -5  -8   2       12.77       16.65      3.23 o 
  -4  -8   2       10.51       12.95      6.42 o 
  -3  -8   2       18.33       18.00      5.75 o 
  -2  -8   2       28.66       29.98      3.04 o 
  -1  -8   2       41.88       45.01      2.29 o 
   0  -8   2       22.47       21.54      2.26 o 
   1  -8   2        7.65        6.12      2.62 o 
   2  -8   2       58.31       57.88      2.98 o 
   3  -8   2       42.92       39.89      2.37 o 
   4  -8   2       19.06       15.20      3.17 o 
   5  -8   2       19.26       16.46      3.52 o 
   6  -8   2        4.61        2.61      2.44 o 
  -6  -7   2        8.16        6.84      5.56 o 
  -5  -7   2        5.13        4.62      3.37 o 
  -4  -7   2        1.37        2.14      1.21 o 
  -3  -7   2       10.06        9.39      3.65 o 
  -2  -7   2        6.00        5.84      1.92 o 
  -1  -7   2        0.01        0.42      0.62 o 
   0  -7   2        4.36        5.09      1.75 o 
   1  -7   2        0.41        1.09      0.67 o 
   2  -7   2       49.61       49.34      3.00 o 
   3  -7   2      142.42      135.37      4.31 o 
   4  -7   2      434.94      431.54      8.35 o 
   5  -7   2        0.51        1.37      1.02 o 
   6  -7   2       19.36       17.25      4.50 o 
   7  -7   2        8.56        3.00      4.47 o 
  -6  -6   2        1.36        0.69      1.08 o 
  -5  -6   2       25.56       27.22      3.11 o 
  -4  -6   2       20.31       18.04      2.92 o 
  -3  -6   2        1.02        1.76      0.66 o 
  -2  -6   2       14.93       16.86      2.23 o 
  -1  -6   2       37.77       36.51      1.92 o 
   0  -6   2       11.13       10.49      1.43 o 
   1  -6   2       23.04       20.60      1.65 o 
   2  -6   2        8.09        8.70      2.44 o 
   3  -6   2       47.71       47.93      2.63 o 
   4  -6   2        4.42        4.07      1.07 o 
   5  -6   2       25.19       24.73      3.25 o 
   6  -6   2        6.59        4.66      2.90 o 
   7  -6   2       22.09       18.54      3.86 o 
  -7  -5   2       33.73       41.52      3.29 o 
  -6  -5   2        5.62        3.87      2.23 o 
  -5  -5   2       17.55       21.51      3.36 o 
  -4  -5   2      116.13      105.29      4.70 o 
  -3  -5   2       26.81       23.35      1.22 o 
  -2  -5   2        1.78        2.51      0.99 o 
  -1  -5   2       22.23       31.16      1.75 o 
   0  -5   2       14.85       15.85      1.34 o 
   1  -5   2       14.80       20.79      1.35 o 
   2  -5   2       95.35       94.78      2.72 o 
   3  -5   2      690.86      724.74      9.34 o 
   4  -5   2        5.53        6.07      1.64 o 
   5  -5   2       12.57       10.84      3.05 o 
   6  -5   2       16.25       15.81      2.46 o 
   7  -5   2        4.68        3.32      2.15 o 
   8  -5   2        3.57        1.54      1.71 o 
  -7  -4   2        7.16        5.23      3.15 o 
  -6  -4   2        1.00        0.82      0.97 o 
  -5  -4   2       28.65       27.12      6.27 o 
  -4  -4   2        1.01        1.13      0.54 o 
  -3  -4   2       14.11       10.21      1.10 o 
  -2  -4   2      293.70      303.34      6.30 o 
  -1  -4   2       71.00       70.12      2.16 o 
   0  -4   2      289.77      308.37      5.78 o 
   1  -4   2       18.48       21.19      1.70 o 
   2  -4   2        6.65        5.81      1.80 o 
   3  -4   2       29.25       32.13      1.93 o 
   4  -4   2      464.06      463.97      8.88 o 
   5  -4   2       37.25       33.58      2.55 o 
   6  -4   2       26.43       25.28      3.29 o 
   7  -4   2        0.72        0.90      0.97 o 
   8  -4   2        3.11        2.84      2.55 o 
  -8  -3   2       34.21       38.97      6.03 o 
  -7  -3   2        3.26        5.54      3.40 o 
  -6  -3   2        2.01        1.10      1.11 o 
  -5  -3   2      247.78      233.36      7.12 o 
  -4  -3   2      372.54      352.96      4.63 o 
  -3  -3   2        9.67        9.60      0.61 o 
  -2  -3   2        5.80       10.18      1.18 o 
  -1  -3   2       59.99       64.01      4.27 o 
   0  -3   2        9.72        9.81      0.61 o 
   1  -3   2      279.14      273.34      2.54 o 
   2  -3   2     2975.63     3405.87    101.00 o 
   3  -3   2        4.72        8.77      0.76 o 
   4  -3   2        6.83        8.64      2.07 o 
   5  -3   2        0.70        1.91      0.92 o 
   6  -3   2       23.46       23.19      1.82 o 
   7  -3   2       10.65       10.01      5.66 o 
   8  -3   2        0.91        0.82      1.17 o 
  -8  -2   2        0.78        0.94      1.56 o 
  -7  -2   2        1.59        1.25      1.45 o 
  -6  -2   2        2.15        1.04      0.78 o 
  -5  -2   2       34.73       33.84      2.12 o 
  -4  -2   2       28.23       34.23      1.66 o 
  -3  -2   2      111.43      120.99      2.70 o 
  -2  -2   2      181.22      173.02      4.57 o 
  -1  -2   2        2.93        3.52      0.47 o 
   0  -2   2       32.75       28.29      0.72 o 
   1  -2   2      681.38      710.43     13.58 o 
   2  -2   2      202.32      203.93      2.04 o 
   3  -2   2      226.66      231.27      3.95 o 
   4  -2   2       77.67       69.15      3.42 o 
   5  -2   2      310.92      310.78      7.09 o 
   6  -2   2       57.78       57.67      3.04 o 
   7  -2   2        0.34        0.25      0.94 o 
   8  -2   2        8.07        5.54      3.78 o 
  -8  -1   2       13.87       19.19      5.91 o 
  -7  -1   2       14.49        9.45      6.16 o 
  -6  -1   2       78.77       73.21      2.63 o 
  -5  -1   2      318.85      292.10      7.31 o 
  -4  -1   2       67.71       70.92      2.86 o 
  -3  -1   2      208.76      213.85      4.89 o 
  -2  -1   2      398.65      435.14      5.55 o 
  -1  -1   2      387.84      364.22      6.25 o 
   0  -1   2       32.51       26.53      0.53 o 
   1  -1   2     2774.52     3091.47     37.40 o 
   2  -1   2      518.35      608.78      8.08 o 
   3  -1   2      259.56      273.99      4.48 o 
   4  -1   2       76.51       79.11      3.10 o 
   5  -1   2        6.81        7.04      2.73 o 
   6  -1   2        0.41        0.36      0.85 o 
   7  -1   2      101.60       92.12      3.46 o 
   8  -1   2        0.00        1.04      0.98 o 
  -8   0   2        0.26        1.41      2.24 o 
  -7   0   2        6.70        8.31      5.34 o 
  -6   0   2        0.96        0.77      0.49 o 
  -5   0   2       82.47       85.66      2.26 o 
  -4   0   2      283.80      307.47      6.13 o 
  -3   0   2      276.12      316.97      4.79 o 
  -2   0   2       37.21       29.69      0.79 o 
  -1   0   2       73.16       67.51      0.81 o 
   0   0   2       75.43       83.41      0.78 o 
   1   0   2      727.77      715.74     45.10 o 
   2   0   2      618.51      645.60      9.36 o 
   3   0   2      199.39      209.28      1.73 o 
   4   0   2       68.56       67.10      1.38 o 
   5   0   2       27.62       24.17      0.76 o 
   6   0   2      215.36      223.35      6.41 o 
   7   0   2        1.89        1.15      1.02 o 
   8   0   2        2.35        1.51      1.40 o 
  -8   1   2       25.47       25.14      5.45 o 
  -7   1   2       13.32       12.46      5.26 o 
  -6   1   2      225.92      223.60      7.28 o 
  -5   1   2        2.57        2.91      0.96 o 
  -4   1   2        3.49        3.79      1.24 o 
  -3   1   2      879.56      935.54     17.03 o 
  -2   1   2       26.81       29.30      0.83 o 
  -1   1   2      154.30      154.62      1.42 o 
   0   1   2     1092.92     1143.52      9.12 o 
   1   1   2       17.34       19.63      0.41 o 
   2   1   2      704.40      746.99     13.04 o 
   3   1   2        0.01        0.26      0.19 o 
   4   1   2        0.29        0.72      0.26 o 
   5   1   2       38.85       37.45      1.36 o 
   6   1   2      138.34      132.34      4.51 o 
   7   1   2       40.37       39.42      4.82 o 
   8   1   2       17.56       18.62      3.06 o 
  -8   2   2       13.22       11.31      9.84 o 
  -7   2   2        0.47        0.81      1.18 o 
  -6   2   2       40.22       38.56      2.75 o 
  -5   2   2       39.33       40.38      1.35 o 
  -4   2   2      119.75      138.90      4.42 o 
  -3   2   2      282.10      302.70      5.20 o 
  -2   2   2       86.83       94.42      4.44 o 
  -1   2   2      703.33      721.54     11.29 o 
   0   2   2      362.46      383.50      2.48 o 
   1   2   2      428.68      409.20      6.01 o 
   2   2   2      208.27      228.77      2.33 o 
   3   2   2      474.39      510.88      7.13 o 
   4   2   2       40.83       34.83      1.37 o 
   5   2   2      155.02      154.95      3.62 o 
   6   2   2       31.28       28.69      2.17 o 
   7   2   2       63.25       58.08      4.08 o 
   8   2   2        0.03        1.01      1.28 o 
  -8   3   2        0.10        0.68      1.15 o 
  -7   3   2       50.39       50.99      3.41 o 
  -6   3   2        4.71        4.10      1.68 o 
  -5   3   2        0.29        0.90      0.90 o 
  -4   3   2       55.77       50.15      1.95 o 
  -3   3   2        8.77        6.43      0.69 o 
  -2   3   2       10.73       10.93      0.67 o 
  -1   3   2      732.18      721.89     15.94 o 
   0   3   2        0.07        0.72      0.24 o 
   1   3   2     1777.51     1991.92     10.32 o 
   2   3   2      295.80      304.03      3.54 o 
   3   3   2      116.60      132.74      1.97 o 
   4   3   2        0.95        1.98      0.42 o 
   5   3   2      373.78      372.40     12.14 o 
   6   3   2       13.03       10.92      1.73 o 
   7   3   2        6.40        7.63      5.22 o 
   8   3   2        2.84        1.75      2.45 o 
  -8   4   2        0.37        1.41      1.33 o 
  -7   4   2       10.01        9.16      2.94 o 
  -6   4   2       22.39       24.69      3.11 o 
  -5   4   2        9.79       11.70      3.48 o 
  -4   4   2       27.43       21.04      1.10 o 
  -3   4   2       37.30       49.27      1.97 o 
  -2   4   2       36.86       45.33      2.97 o 
  -1   4   2       40.83       37.00      1.09 o 
   0   4   2        8.23        9.00      0.50 o 
   1   4   2        0.47        1.02      0.31 o 
   2   4   2       28.58       29.65      0.66 o 
   3   4   2      140.40      127.78      4.21 o 
   4   4   2      381.82      369.90      8.74 o 
   5   4   2       43.67       38.84      2.29 o 
   6   4   2        0.48        1.53      1.12 o 
   7   4   2       15.57       15.37      6.98 o 
   8   4   2       28.93       33.46      4.16 o 
  -8   5   2       13.45        9.40      5.88 o 
  -7   5   2        0.98       -0.06      1.13 o 
  -6   5   2        5.34        7.53      2.85 o 
  -5   5   2        1.20        0.97      0.88 o 
  -4   5   2        5.81        5.33      1.57 o 
  -3   5   2       85.64      102.35      2.83 o 
  -2   5   2      240.85      236.30      4.20 o 
  -1   5   2      402.02      466.24      6.46 o 
   0   5   2      121.40      127.49      2.08 o 
   1   5   2       40.16       42.02      1.08 o 
   2   5   2       95.50      112.44      1.91 o 
   3   5   2      106.78       99.58     10.07 o 
   4   5   2      211.88      205.15      5.46 o 
   5   5   2      125.24      120.82      4.54 o 
   6   5   2        9.03       11.19      2.40 o 
   7   5   2        0.20        0.43      0.98 o 
   8   5   2       20.45       22.12      9.58 o 
  -7   6   2        1.08        0.75      0.97 o 
  -6   6   2        0.79        1.54      0.86 o 
  -5   6   2       19.19       20.53      6.30 o 
  -4   6   2        1.52        1.29      0.45 o 
  -3   6   2        1.82        1.90      0.64 o 
  -2   6   2       22.53       24.15      1.62 o 
  -1   6   2      156.35      188.33      4.14 o 
   0   6   2       62.42       72.26      2.50 o 
   1   6   2      141.35      147.95      3.39 o 
   2   6   2      122.53      111.48      2.35 o 
   3   6   2       37.70       35.06      2.14 o 
   4   6   2      117.02      104.86      3.66 o 
   5   6   2        1.84        3.14      1.61 o 
   6   6   2        4.29        2.67      2.12 o 
   7   6   2        8.13        8.49      2.21 o 
  -7   7   2        3.26        3.10      2.28 o 
  -6   7   2       40.05       42.82      3.39 o 
  -5   7   2       31.26       35.10      3.07 o 
  -4   7   2       48.89       50.16      2.03 o 
  -3   7   2       63.36       63.74      2.26 o 
  -2   7   2       31.52       33.76      1.88 o 
  -1   7   2       40.41       45.42      1.88 o 
   0   7   2      129.86      141.40      3.63 o 
   1   7   2      200.43      221.13      4.84 o 
   2   7   2       37.71       38.41      1.49 o 
   3   7   2       62.20       56.87      2.83 o 
   4   7   2       46.21       42.87      2.93 o 
   5   7   2        0.08        0.66      0.87 o 
   6   7   2       19.12       17.53      5.43 o 
   7   7   2       30.54       37.77      3.56 o 
  -7   8   2        7.35        6.63      5.10 o 
  -6   8   2        0.14        0.46      1.05 o 
  -5   8   2       10.71       12.12      5.38 o 
  -4   8   2       12.31       12.70      4.42 o 
  -3   8   2        0.28        0.80      0.72 o 
  -2   8   2        1.80        3.38      1.04 o 
  -1   8   2      141.31      157.06      3.54 o 
   0   8   2       12.80       13.58      1.71 o 
   1   8   2        2.21        2.43      0.94 o 
   2   8   2       55.25       52.74      2.14 o 
   3   8   2       65.21       59.80      3.56 o 
   4   8   2       48.62       48.47      3.48 o 
   5   8   2        8.57        7.67      3.10 o 
   6   8   2        8.92        7.68      4.91 o 
  -6   9   2       12.44        7.56      5.97 o 
  -5   9   2       48.90       48.37      3.80 o 
  -4   9   2        1.93        1.46      1.18 o 
  -3   9   2       12.52       11.96      2.12 o 
  -2   9   2       18.79       19.27      2.16 o 
  -1   9   2        0.07        0.43      0.81 o 
   0   9   2       49.38       50.61      2.40 o 
   1   9   2      103.29      111.28      3.71 o 
   2   9   2        7.56        7.77      2.89 o 
   3   9   2       72.15       67.44      3.45 o 
   4   9   2        2.24        2.31      0.99 o 
   5   9   2        0.00        0.15      1.23 o 
   6   9   2       35.73       37.56      3.18 o 
  -5  10   2        0.03        0.44      1.08 o 
  -4  10   2        2.35        1.68      1.09 o 
  -3  10   2        0.25        0.60      0.65 o 
  -2  10   2       25.72       24.46      2.02 o 
  -1  10   2       14.42       13.30      1.94 o 
   0  10   2        1.23        2.30      1.09 o 
   1  10   2        0.97        0.52      0.65 o 
   2  10   2       68.12       66.66      4.89 o 
   3  10   2        5.97        4.05      2.29 o 
   4  10   2        0.51        0.80      1.17 o 
   5  10   2        0.96        0.66      1.08 o 
  -4  11   2        0.47        0.89      0.93 o 
  -3  11   2       13.41       10.67      6.21 o 
  -2  11   2        1.23        1.22      0.91 o 
  -1  11   2        0.55        0.57      0.85 o 
   0  11   2        0.49        0.88      0.94 o 
   1  11   2       34.62       36.11      3.52 o 
   2  11   2        1.08        0.87      0.97 o 
   3  11   2        4.20        2.69      1.62 o 
   4  11   2        0.09        1.03      1.08 o 
  -3  12   2        7.26        3.62      2.27 o 
  -2  12   2       26.14       23.46      1.92 o 
  -1  12   2        8.06        4.62      2.87 o 
   0  12   2        6.53        3.99      2.73 o 
   1  12   2        6.76        5.06      2.83 o 
   2  12   2        6.83        3.69      2.48 o 
   3  12   2        6.57        3.85      3.11 o 
  -2 -10   3       25.55       23.26      4.02 o 
  -1 -10   3        0.17        0.53      1.29 o 
   0 -10   3        0.55        0.84      0.71 o 
   1 -10   3       23.72       22.57      2.69 o 
   2 -10   3       16.74       11.47      7.43 o 
   3 -10   3        3.80        3.13      4.04 o 
  -4  -9   3        1.34        1.58      1.07 o 
  -3  -9   3        4.29        4.86      3.35 o 
  -2  -9   3       29.92       27.28      4.12 o 
  -1  -9   3       82.80       78.97      3.29 o 
   0  -9   3       17.47       18.87      2.75 o 
   1  -9   3        3.26        1.96      1.52 o 
   2  -9   3        6.65        4.68      3.57 o 
   3  -9   3        1.55        1.24      1.27 o 
   4  -9   3       11.13       11.98      3.27 o 
   5  -9   3      236.61      240.02     14.33 o 
  -5  -8   3        7.60        5.95      5.17 o 
  -4  -8   3        7.39        4.70      3.31 o 
  -3  -8   3       18.24       17.13      3.48 o 
  -2  -8   3       41.51       39.08      2.79 o 
  -1  -8   3        7.73        6.35      1.57 o 
   0  -8   3       26.24       26.87      2.00 o 
   1  -8   3       28.44       26.68      2.18 o 
   2  -8   3        0.59        0.48      0.52 o 
   3  -8   3       18.66       15.88      1.87 o 
   4  -8   3       87.96       86.56      7.92 o 
   5  -8   3        5.47        5.67      3.59 o 
   6  -8   3        3.69        2.02      2.08 o 
  -5  -7   3       12.02       12.42      3.40 o 
  -4  -7   3        0.01        0.66      1.23 o 
  -3  -7   3       20.11       18.96      6.17 o 
  -2  -7   3      112.26      106.67      3.77 o 
  -1  -7   3       30.94       30.18      2.39 o 
   0  -7   3        5.85        6.69      2.18 o 
   1  -7   3       66.04       63.73      2.68 o 
   2  -7   3        0.33        0.64      0.59 o 
   3  -7   3        0.79        1.17      0.58 o 
   4  -7   3      235.31      221.16      5.08 o 
   5  -7   3       17.41       19.04      3.62 o 
   6  -7   3        6.90        6.37      5.36 o 
  -6  -6   3       24.68       29.78      4.03 o 
  -5  -6   3        8.21        5.94      3.25 o 
  -4  -6   3        0.08        0.04      1.11 o 
  -3  -6   3       82.54       84.92      5.08 o 
  -2  -6   3       32.92       35.00      2.18 o 
  -1  -6   3       87.60       89.17      3.08 o 
   0  -6   3      187.78      206.02      3.99 o 
   1  -6   3       16.73       17.43      1.48 o 
   2  -6   3        4.28        4.51      1.62 o 
   3  -6   3       59.79       62.06      2.79 o 
   4  -6   3        0.10        0.26      0.62 o 
   5  -6   3       23.85       23.79      1.93 o 
   6  -6   3        0.84        1.08      0.85 o 
   7  -6   3        0.63        0.76      1.44 o 
  -7  -5   3        0.69        0.72      1.23 o 
  -6  -5   3       42.20       49.97      3.85 o 
  -5  -5   3        9.64        7.65      3.31 o 
  -4  -5   3        8.66       11.20      3.73 o 
  -3  -5   3      132.26      123.92      3.58 o 
  -2  -5   3        0.01        0.60      0.69 o 
  -1  -5   3       13.55       15.14      1.41 o 
   0  -5   3      256.79      251.74      5.63 o 
   1  -5   3       55.93       62.35      2.17 o 
   2  -5   3       41.58       45.87      1.83 o 
   3  -5   3      292.66      314.14      5.15 o 
   4  -5   3       15.14       15.63      1.74 o 
   5  -5   3        5.63        5.51      2.27 o 
   6  -5   3        0.34        0.61      0.73 o 
   7  -5   3        2.18        2.27      1.50 o 
  -7  -4   3       39.18       52.79      4.79 o 
  -6  -4   3        5.40        3.40      1.89 o 
  -5  -4   3       45.98       44.24      2.90 o 
  -4  -4   3       96.13       78.82      3.01 o 
  -3  -4   3       97.01      105.08      2.59 o 
  -2  -4   3       33.61       29.72      1.67 o 
  -1  -4   3      290.72      285.86     29.82 o 
   0  -4   3       55.98       52.42      1.85 o 
   1  -4   3       12.86       15.59      1.23 o 
   2  -4   3      229.49      230.95      4.86 o 
   3  -4   3        1.96        3.66      1.13 o 
   4  -4   3        0.07        0.33      0.46 o 
   5  -4   3        0.19        0.53      0.74 o 
   6  -4   3        9.05        9.28      2.03 o 
   7  -4   3        0.00        0.47      0.96 o 
   8  -4   3        1.74        1.30      0.97 o 
  -7  -3   3       26.20       36.65      4.18 o 
  -6  -3   3        4.90        4.79      2.63 o 
  -5  -3   3        2.42        5.03      1.81 o 
  -4  -3   3       97.84       85.95      2.57 o 
  -3  -3   3       29.73       30.05      1.56 o 
  -2  -3   3       83.71       87.50      2.54 o 
  -1  -3   3      147.85      145.32      7.98 o 
   0  -3   3        1.20        2.15      1.45 o 
   1  -3   3      179.76      188.55      2.66 o 
   2  -3   3       32.66       25.86      1.42 o 
   3  -3   3       22.46       25.97      1.96 o 
   4  -3   3        5.55        4.24      0.57 o 
   5  -3   3       54.91       51.98      2.53 o 
   6  -3   3       21.27       19.70      3.09 o 
   7  -3   3        0.24        0.11      0.57 o 
   8  -3   3       55.60       55.03      3.60 o 
  -8  -2   3       30.66       45.66      5.35 o 
  -7  -2   3        1.25        0.84      1.25 o 
  -6  -2   3       66.96       74.29      3.97 o 
  -5  -2   3       25.82       20.50      1.68 o 
  -4  -2   3       95.22      103.60      2.57 o 
  -3  -2   3       28.81       23.80      1.45 o 
  -2  -2   3      170.75      193.33      3.66 o 
  -1  -2   3      108.42      106.12      2.63 o 
   0  -2   3        1.76        2.52      0.46 o 
   1  -2   3       20.10       19.12      0.57 o 
   2  -2   3       59.51       51.88      1.10 o 
   3  -2   3       47.15       43.86      2.18 o 
   4  -2   3       26.48       24.99      1.03 o 
   5  -2   3       14.44       14.32      1.76 o 
   6  -2   3       38.52       33.77      2.47 o 
   7  -2   3       34.22       37.15      2.86 o 
   8  -2   3       19.95       19.53      2.39 o 
  -8  -1   3       10.83        9.96      9.32 o 
  -7  -1   3        0.21        1.13      1.78 o 
  -6  -1   3        6.05        9.22      4.04 o 
  -5  -1   3      138.02      128.69      3.55 o 
  -4  -1   3       48.28       51.08      1.98 o 
  -3  -1   3      211.92      221.17      3.94 o 
  -2  -1   3        6.96       10.81      1.31 o 
  -1  -1   3       43.46       53.22      1.25 o 
   0  -1   3       96.81      110.95      1.96 o 
   1  -1   3      293.27      251.27      2.67 o 
   2  -1   3      110.15      125.97      1.32 o 
   3  -1   3       17.55       20.33      1.18 o 
   4  -1   3      157.19      156.42      4.39 o 
   5  -1   3       30.90       34.70      2.73 o 
   6  -1   3       26.89       28.12      2.21 o 
   7  -1   3        6.04        5.24      2.54 o 
   8  -1   3       54.60       56.58      4.74 o 
  -8   0   3        5.61        3.87      3.74 o 
  -7   0   3       17.16       17.99     10.40 o 
  -6   0   3       23.69       17.51      1.81 o 
  -5   0   3       79.71       72.55      2.38 o 
  -4   0   3        5.91        5.13      1.01 o 
  -3   0   3        1.47        1.18      0.56 o 
  -2   0   3      144.54      156.47      2.23 o 
  -1   0   3       27.57       35.27      0.90 o 
   0   0   3      157.24      169.97      1.93 o 
   1   0   3      263.06      235.86      2.76 o 
   2   0   3      182.57      187.19      1.52 o 
   3   0   3       41.85       35.60      1.11 o 
   4   0   3       16.83       16.03      0.68 o 
   5   0   3      105.42      103.86      3.57 o 
   6   0   3        0.65        1.19      0.96 o 
   7   0   3       82.07       82.53      3.27 o 
   8   0   3        0.30        1.05      1.34 o 
  -8   1   3        0.12        0.92      2.68 o 
  -7   1   3        2.57        3.21      1.80 o 
  -6   1   3       90.13       89.70      3.71 o 
  -5   1   3        1.27        2.07      0.79 o 
  -4   1   3       20.69       22.85      1.43 o 
  -3   1   3       53.04       55.28      1.65 o 
  -2   1   3      212.09      234.74      6.38 o 
  -1   1   3      862.53      921.45     18.61 o 
   0   1   3      603.99      585.03     17.24 o 
   1   1   3       85.15       69.96      0.96 o 
   2   1   3      364.28      387.07      2.60 o 
   3   1   3      674.83      725.11     16.45 o 
   4   1   3      552.66      615.86     11.17 o 
   5   1   3       28.12       30.11      1.44 o 
   6   1   3        0.08        0.44      1.35 o 
   7   1   3       28.90       29.86      4.11 o 
   8   1   3        0.66        0.87      1.32 o 
  -8   2   3        2.46        2.36      1.37 o 
  -7   2   3       25.36       20.43      2.44 o 
  -6   2   3       57.19       55.07      3.86 o 
  -5   2   3       71.37       74.89      2.13 o 
  -4   2   3       22.70       20.67      1.33 o 
  -3   2   3        3.38        5.69      0.88 o 
  -2   2   3      209.66      212.74      4.45 o 
  -1   2   3       34.45       37.71      0.80 o 
   0   2   3      337.84      304.44      5.09 o 
   1   2   3      101.81       81.21      0.80 o 
   2   2   3       15.50       13.44      0.50 o 
   3   2   3       70.26       80.10      1.48 o 
   4   2   3      174.93      180.38      3.80 o 
   5   2   3       25.31       23.06      1.41 o 
   6   2   3      255.40      238.87      9.59 o 
   7   2   3       38.08       40.27      3.47 o 
   8   2   3        3.31        2.27      2.02 o 
  -8   3   3        0.47        0.06      1.33 o 
  -7   3   3       14.52       13.95      6.40 o 
  -6   3   3        1.56        1.38      0.89 o 
  -5   3   3       17.66       13.46      1.16 o 
  -4   3   3       25.40       24.51      1.18 o 
  -3   3   3       36.32       35.71      2.20 o 
  -2   3   3      580.96      657.59      9.67 o 
  -1   3   3        6.82        8.75      0.57 o 
   0   3   3      106.84      106.62      0.97 o 
   1   3   3      753.05      847.10      6.04 o 
   2   3   3        4.98        4.17      0.51 o 
   3   3   3      571.34      638.79      9.10 o 
   4   3   3      196.90      213.16      4.29 o 
   5   3   3      173.66      187.02      6.08 o 
   6   3   3       57.31       53.16      2.81 o 
   7   3   3        3.02        1.80      2.32 o 
   8   3   3        0.45        0.29      1.39 o 
  -8   4   3        6.93        6.61      3.27 o 
  -7   4   3       14.26       12.27      6.69 o 
  -6   4   3      105.87      105.39      4.76 o 
  -5   4   3        0.55        1.16      1.01 o 
  -4   4   3        0.21        0.31      0.37 o 
  -3   4   3      168.58      173.79      3.76 o 
  -2   4   3       79.67      102.84      2.21 o 
  -1   4   3       38.39       31.58      0.94 o 
   0   4   3       57.68       57.12      1.01 o 
   1   4   3        1.04        1.22      0.38 o 
   2   4   3       38.13       41.79      0.82 o 
   3   4   3      113.32      113.91      1.74 o 
   4   4   3       29.29       37.43      2.08 o 
   5   4   3      425.63      412.68      8.03 o 
   6   4   3        7.89        9.45      1.90 o 
   7   4   3        1.95        0.94      1.07 o 
   8   4   3       10.74        6.97      6.65 o 
  -8   5   3        0.00        0.60      1.33 o 
  -7   5   3        1.09        0.72      1.27 o 
  -6   5   3       50.53       55.71      3.77 o 
  -5   5   3        7.19       10.60      3.03 o 
  -4   5   3        5.98       11.40      2.49 o 
  -3   5   3       29.56       37.07      1.89 o 
  -2   5   3        3.14        1.76      0.62 o 
  -1   5   3        5.21        5.90      0.86 o 
   0   5   3      416.44      461.32      4.91 o 
   1   5   3      193.77      203.01      2.87 o 
   2   5   3      207.63      226.83      3.54 o 
   3   5   3       23.13       23.24      1.65 o 
   4   5   3      251.43      259.30      6.78 o 
   5   5   3        2.40        2.21      1.15 o 
   6   5   3       36.95       36.02      3.53 o 
   7   5   3        0.83        0.65      0.77 o 
   8   5   3       53.07       64.50      5.16 o 
  -7   6   3       41.30       45.55      3.25 o 
  -6   6   3        1.21        1.71      0.98 o 
  -5   6   3        0.34        1.31      1.20 o 
  -4   6   3       36.27       37.14      2.09 o 
  -3   6   3        0.00        0.08      0.66 o 
  -2   6   3        6.34        9.81      2.60 o 
  -1   6   3       40.38       37.48      1.80 o 
   0   6   3        1.18        0.42      0.51 o 
   1   6   3      109.14      110.13      2.65 o 
   2   6   3        0.90        1.26      0.43 o 
   3   6   3       11.14        7.79      6.20 o 
   4   6   3      197.73      179.89      6.00 o 
   5   6   3       23.13       28.28      3.66 o 
   6   6   3        7.98        5.40      3.06 o 
   7   6   3        1.18        1.02      1.01 o 
   8   6   3        9.66        6.32      7.06 o 
  -7   7   3       30.77       35.02      3.01 o 
  -6   7   3        2.54        2.59      1.43 o 
  -5   7   3        6.12        6.89      2.30 o 
  -4   7   3        0.22        0.47      0.48 o 
  -3   7   3        1.71        2.07      1.11 o 
  -2   7   3       30.90       30.90      1.74 o 
  -1   7   3       34.22       39.51      1.73 o 
   0   7   3      374.97      393.04      7.32 o 
   1   7   3        0.02        0.20      0.56 o 
   2   7   3        6.21        6.15      1.10 o 
   3   7   3      170.00      160.92      7.20 o 
   4   7   3       27.39       28.24      3.66 o 
   5   7   3       22.70       20.25      4.45 o 
   6   7   3       18.03       21.92      3.98 o 
   7   7   3       69.57       81.72      5.80 o 
  -6   8   3        6.52        4.70      2.58 o 
  -5   8   3        6.18        7.76      3.38 o 
  -4   8   3        1.38        1.72      0.75 o 
  -3   8   3       44.35       47.47      2.01 o 
  -2   8   3        3.26        3.80      1.24 o 
  -1   8   3        4.10        6.90      1.84 o 
   0   8   3       11.54       12.29      2.09 o 
   1   8   3       43.90       44.12      1.87 o 
   2   8   3        4.24        4.63      1.38 o 
   3   8   3       70.06       67.42      3.21 o 
   4   8   3        0.33        0.92      0.72 o 
   5   8   3        0.57        0.40      0.80 o 
   6   8   3       14.66       13.99      4.23 o 
   7   8   3        5.33        4.02      2.84 o 
  -6   9   3       11.96        8.41      6.30 o 
  -5   9   3        0.06        1.21      0.95 o 
  -4   9   3        1.36        1.50      0.98 o 
  -3   9   3        8.59        8.02      2.10 o 
  -2   9   3        0.60        0.71      0.65 o 
  -1   9   3       62.26       60.52      2.84 o 
   0   9   3       14.28       15.24      1.96 o 
   1   9   3        9.06        9.96      1.70 o 
   2   9   3       51.84       48.16      2.00 o 
   3   9   3        5.13        6.15      2.70 o 
   4   9   3        0.88        1.03      0.79 o 
   5   9   3        2.65        3.87      2.18 o 
   6   9   3       42.31       47.44      4.15 o 
  -5  10   3        0.10        1.19      0.89 o 
  -4  10   3       36.14       37.53      5.12 o 
  -3  10   3        0.36        0.37      0.54 o 
  -2  10   3        0.99        0.95      0.82 o 
  -1  10   3       20.94       19.50      2.81 o 
   0  10   3       75.90       76.86      2.95 o 
   1  10   3       36.46       38.12      2.15 o 
   2  10   3        6.81        5.21      2.68 o 
   3  10   3        0.36        0.51      0.96 o 
   4  10   3        6.76        5.59      2.39 o 
   5  10   3       12.43       12.78      3.13 o 
  -4  11   3        0.14        0.12      0.95 o 
  -3  11   3        3.16        2.12      1.72 o 
  -2  11   3        8.34        5.25      2.68 o 
  -1  11   3        8.48        6.65      3.12 o 
   0  11   3        0.88        0.90      0.73 o 
   1  11   3       21.86       19.89      2.74 o 
   2  11   3        4.15        3.33      1.89 o 
   3  11   3        2.04        1.16      0.99 o 
   4  11   3        1.17        1.50      1.21 o 
  -3  12   3        4.39        2.49      2.19 o 
  -2  12   3        8.27        4.09      2.79 o 
  -1  12   3       14.80       14.24      2.96 o 
   0  12   3       33.94       37.99      2.33 o 
   1  12   3        3.83        1.72      1.71 o 
   2  12   3        3.04        2.79      2.92 o 
   3  12   3        5.54        4.30      4.68 o 
   0  13   3       12.86        6.25     11.82 o 
  -1 -10   4       33.06       27.80     11.97 o 
   0 -10   4       15.56       12.91      8.19 o 
   1 -10   4        3.05        2.78      2.39 o 
   2 -10   4       21.97       20.64      3.05 o 
  -3  -9   4        3.26        3.33      2.35 o 
  -2  -9   4        2.14        1.73      1.55 o 
  -1  -9   4        1.78        1.90      1.70 o 
   0  -9   4        5.26        3.67      2.12 o 
   1  -9   4       44.85       45.99      3.99 o 
   2  -9   4        0.59        0.31      0.99 o 
   3  -9   4        2.67        2.25      1.54 o 
   4  -9   4       16.00       12.78      5.15 o 
  -4  -8   4        2.82        2.28      2.44 o 
  -3  -8   4       22.56       20.32      3.10 o 
  -2  -8   4       52.33       54.30      4.05 o 
  -1  -8   4       30.11       30.78      2.43 o 
   0  -8   4        0.10        0.38      0.53 o 
   1  -8   4       27.90       25.02      3.77 o 
   2  -8   4        4.50        4.21      2.56 o 
   3  -8   4        1.58        1.99      1.10 o 
   4  -8   4        8.59        5.43      5.16 o 
   5  -8   4       34.04       29.75      5.07 o 
  -5  -7   4        5.37        5.59      4.56 o 
  -4  -7   4       10.16        8.19      3.04 o 
  -3  -7   4        6.18        7.04      3.63 o 
  -2  -7   4       13.80       12.27      2.08 o 
  -1  -7   4       21.57       20.72      3.86 o 
   0  -7   4      125.21      127.91      4.06 o 
   1  -7   4        9.64        8.51      1.89 o 
   2  -7   4        0.12        0.48      0.56 o 
   3  -7   4        1.52        1.35      0.97 o 
   4  -7   4        4.11        2.68      2.47 o 
   5  -7   4        0.01       -0.24      1.74 o 
   6  -7   4       30.22       31.41      4.63 o 
  -6  -6   4       26.50       36.39      3.30 o 
  -5  -6   4        0.15        0.45      1.63 o 
  -4  -6   4       23.33       20.47      3.54 o 
  -3  -6   4       83.07       80.16      3.66 o 
  -2  -6   4       88.29       84.67      3.39 o 
  -1  -6   4       11.29       11.91      3.56 o 
   0  -6   4        0.78        1.76      0.73 o 
   1  -6   4       21.66       22.59      1.96 o 
   2  -6   4        6.41        6.53      2.28 o 
   3  -6   4       10.58       11.61      1.83 o 
   4  -6   4       25.84       21.13      1.46 o 
   5  -6   4        3.09        3.68      2.25 o 
   6  -6   4        0.20        1.03      1.58 o 
   7  -6   4        2.01        1.85      2.22 o 
  -6  -5   4        7.92        6.85      4.68 o 
  -5  -5   4        0.12        1.71      1.10 o 
  -4  -5   4       15.38       19.84      2.47 o 
  -3  -5   4       60.14       57.71      2.55 o 
  -2  -5   4       17.36       18.08      1.66 o 
  -1  -5   4       70.88       79.00      2.30 o 
   0  -5   4       25.11       26.23      1.48 o 
   1  -5   4       38.68       33.29      1.49 o 
   2  -5   4       14.95       17.17      1.37 o 
   3  -5   4       26.62       24.79      1.59 o 
   4  -5   4       14.88       13.93      1.14 o 
   5  -5   4        3.77        4.11      1.79 o 
   6  -5   4       44.30       43.39      3.69 o 
   7  -5   4       52.76       60.47      5.15 o 
  -7  -4   4       19.57       23.45      7.29 o 
  -6  -4   4        0.12        0.56      1.01 o 
  -5  -4   4       24.45       22.75      3.67 o 
  -4  -4   4      104.37       95.77      4.12 o 
  -3  -4   4      226.81      211.28      5.07 o 
  -2  -4   4        0.15        0.40      0.86 o 
  -1  -4   4        7.76        8.67      2.80 o 
   0  -4   4       18.08       16.18      1.38 o 
   1  -4   4      171.43      157.24      6.46 o 
   2  -4   4       14.17       13.88      0.78 o 
   3  -4   4        0.12        0.45      0.49 o 
   4  -4   4        0.02        0.54      0.48 o 
   5  -4   4        8.90        9.58      3.39 o 
   6  -4   4       36.56       39.00      2.68 o 
   7  -4   4       18.38       17.75      3.59 o 
   8  -4   4        0.37        0.69      1.17 o 
  -7  -3   4        2.97        2.66      2.26 o 
  -6  -3   4        4.88        6.95      3.39 o 
  -5  -3   4        0.62        3.44      1.90 o 
  -4  -3   4       18.45       20.85      1.94 o 
  -3  -3   4       20.71       23.24      1.51 o 
  -2  -3   4        5.04        6.59      1.88 o 
  -1  -3   4        0.31        1.16      0.45 o 
   0  -3   4       18.15       15.97      1.09 o 
   1  -3   4       84.33       98.56      1.83 o 
   2  -3   4        1.16        1.02      0.35 o 
   3  -3   4       40.33       34.25      1.68 o 
   4  -3   4        6.54        7.15      0.97 o 
   5  -3   4       10.44        9.20      1.51 o 
   6  -3   4       52.53       56.76      3.51 o 
   7  -3   4       10.83       11.75      2.16 o 
   8  -3   4       69.37       78.11      5.00 o 
  -7  -2   4        2.25        3.27      2.57 o 
  -6  -2   4        9.74        8.29      4.26 o 
  -5  -2   4       28.43       24.30      1.62 o 
  -4  -2   4      177.70      157.86      3.38 o 
  -3  -2   4      107.02       93.35      2.76 o 
  -2  -2   4        6.23        5.55      1.39 o 
  -1  -2   4        2.22        2.55      0.90 o 
   0  -2   4      264.09      268.01      5.95 o 
   1  -2   4      209.50      223.23      3.11 o 
   2  -2   4       15.45       10.54      0.78 o 
   3  -2   4        4.81        6.59      0.83 o 
   4  -2   4       57.08       60.20      1.85 o 
   5  -2   4       30.56       25.86      1.71 o 
   6  -2   4       45.00       45.75      2.48 o 
   7  -2   4       21.95       24.74      2.59 o 
   8  -2   4      101.69      101.89      6.22 o 
  -7  -1   4       16.07       21.84      7.00 o 
  -6  -1   4        6.64        5.58      2.97 o 
  -5  -1   4        0.83        1.83      0.79 o 
  -4  -1   4       57.14       54.74      2.17 o 
  -3  -1   4       35.69       25.79      1.71 o 
  -2  -1   4        7.07        5.02      1.80 o 
  -1  -1   4       17.34        8.77      0.79 o 
   0  -1   4       27.31       28.50      0.83 o 
   1  -1   4       31.62       35.60      1.43 o 
   2  -1   4       29.18       27.74      0.68 o 
   3  -1   4      282.07      320.35      7.18 o 
   4  -1   4       20.14       20.83      1.01 o 
   5  -1   4       89.39      100.07      3.04 o 
   6  -1   4        4.04        4.80      2.20 o 
   7  -1   4      127.11      128.27      4.71 o 
   8  -1   4        3.14        3.39      3.63 o 
  -8   0   4       16.81       10.41     11.15 o 
  -7   0   4       10.19        8.53      5.91 o 
  -6   0   4        4.27        3.89      1.54 o 
  -5   0   4       42.29       40.06      2.29 o 
  -4   0   4      152.70      141.41      3.70 o 
  -3   0   4        1.31        2.67      1.00 o 
  -2   0   4        0.01        0.35      0.43 o 
  -1   0   4      104.73      128.13      1.93 o 
   0   0   4      540.74      553.85      7.48 o 
   1   0   4      206.98      218.17      2.76 o 
   2   0   4        0.55        0.32      0.19 o 
   3   0   4      347.12      372.21      9.51 o 
   4   0   4       68.68       62.99      2.19 o 
   5   0   4       44.68       44.29      1.47 o 
   6   0   4       38.62       41.14      2.65 o 
   7   0   4      144.06      143.71      4.14 o 
   8   0   4        0.79        2.02      1.35 o 
  -8   1   4        0.30        0.56      1.68 o 
  -7   1   4       18.07       15.90      9.62 o 
  -6   1   4       29.44       28.00      2.71 o 
  -5   1   4       53.64       50.82      2.67 o 
  -4   1   4       14.86       11.93      1.61 o 
  -3   1   4       11.11       13.05      1.05 o 
  -2   1   4       26.35       30.98      1.16 o 
  -1   1   4       18.07       20.04      0.94 o 
   0   1   4       61.84       49.02      0.84 o 
   1   1   4      127.07      116.69      1.07 o 
   2   1   4      175.54      179.55      4.16 o 
   3   1   4      488.05      514.95      7.18 o 
   4   1   4       18.18       18.76      1.33 o 
   5   1   4       14.77       16.75      1.07 o 
   6   1   4      179.54      178.64      5.17 o 
   7   1   4        0.13        0.46      0.70 o 
   8   1   4        2.50        2.77      2.19 o 
  -8   2   4        0.29        0.75      1.67 o 
  -7   2   4        3.88        1.83      1.17 o 
  -6   2   4        5.48        4.71      1.76 o 
  -5   2   4       89.95       91.78      2.86 o 
  -4   2   4       47.33       44.61      1.83 o 
  -3   2   4       82.00       74.23      2.65 o 
  -2   2   4       24.91       32.44      1.27 o 
  -1   2   4      101.16      111.66      1.89 o 
   0   2   4      416.10      396.44      4.52 o 
   1   2   4        1.59        1.87      0.29 o 
   2   2   4      485.11      474.96      9.54 o 
   3   2   4        5.52        6.28      0.73 o 
   4   2   4        0.49        1.32      0.57 o 
   5   2   4      108.19      109.86      2.97 o 
   6   2   4      136.74      134.32      3.94 o 
   7   2   4        3.97        3.52      1.74 o 
   8   2   4        0.10       -0.09      1.23 o 
  -8   3   4        1.66        1.97      1.41 o 
  -7   3   4       14.51       11.73      5.39 o 
  -6   3   4       46.49       41.21      3.11 o 
  -5   3   4       20.08       18.13      1.94 o 
  -4   3   4       10.50       11.41      2.94 o 
  -3   3   4       59.74       57.54      2.59 o 
  -2   3   4        8.00        8.80      0.89 o 
  -1   3   4      194.33      212.38      2.76 o 
   0   3   4      225.34      227.55      3.18 o 
   1   3   4       19.79       17.93      0.71 o 
   2   3   4      542.21      574.64     11.62 o 
   3   3   4       16.85       15.73      1.01 o 
   4   3   4       21.56       18.88      1.02 o 
   5   3   4       88.35       81.62      2.14 o 
   6   3   4        2.14        1.26      0.92 o 
   7   3   4        0.21        1.18      1.46 o 
   8   3   4        1.06        1.55      1.20 o 
  -8   4   4        2.27        1.81      1.42 o 
  -7   4   4       13.14       10.41      4.43 o 
  -6   4   4        1.74        3.30      1.61 o 
  -5   4   4       54.08       53.89      2.30 o 
  -4   4   4      131.52      135.13      2.92 o 
  -3   4   4       22.33       25.82      1.67 o 
  -2   4   4       11.71       15.59      1.21 o 
  -1   4   4      273.32      301.51      2.75 o 
   0   4   4       33.06       36.22      0.73 o 
   1   4   4      120.38      131.89      1.36 o 
   2   4   4        7.38        9.31      0.66 o 
   3   4   4       64.32       55.46      1.30 o 
   4   4   4       12.39       12.90      0.74 o 
   5   4   4       41.52       38.45      1.39 o 
   6   4   4        6.53        6.74      2.34 o 
   7   4   4        0.10        0.75      1.36 o 
   8   4   4        2.89        3.18      2.99 o 
  -7   5   4        1.07        0.57      1.36 o 
  -6   5   4        0.15        0.65      0.88 o 
  -5   5   4        1.82        0.98      0.97 o 
  -4   5   4      101.38       90.05      3.17 o 
  -3   5   4        5.63        7.67      1.81 o 
  -2   5   4      283.17      271.23      7.05 o 
  -1   5   4        0.68        1.04      0.33 o 
   0   5   4       10.66        9.44      0.67 o 
   1   5   4      270.85      295.60      3.69 o 
   2   5   4        0.38        0.33      0.20 o 
   3   5   4       70.20       73.12      2.04 o 
   4   5   4      122.96       70.01     19.52 o 
   5   5   4        2.00        5.30      2.26 o 
   6   5   4       13.16       13.61      3.30 o 
   7   5   4        2.79        2.18      1.80 o 
   8   5   4        2.80        2.10      3.16 o 
  -7   6   4        5.87        5.28      3.51 o 
  -6   6   4       54.86       68.73      4.70 o 
  -5   6   4      147.39      151.81      5.28 o 
  -4   6   4       40.40       43.87      2.52 o 
  -3   6   4       11.40       16.23      3.06 o 
  -2   6   4       76.71       96.49      2.79 o 
  -1   6   4        6.65       10.66      2.68 o 
   0   6   4        1.52        0.52      0.27 o 
   1   6   4       18.71       20.07      1.04 o 
   2   6   4       95.42       91.81      2.48 o 
   3   6   4        1.81        1.17      0.38 o 
   4   6   4        0.84        1.20      1.02 o 
   5   6   4       40.33       41.74      3.24 o 
   6   6   4        0.01        0.37      0.96 o 
   7   6   4       12.18       13.09      2.60 o 
   8   6   4       22.69       25.82      3.89 o 
  -7   7   4        0.29       -0.12      1.41 o 
  -6   7   4       39.18       40.08      2.66 o 
  -5   7   4       20.09       18.94      6.08 o 
  -4   7   4        2.15        0.60      0.64 o 
  -3   7   4      189.83      178.97      8.37 o 
  -2   7   4       48.34       52.45      1.88 o 
  -1   7   4        1.32        1.36      0.49 o 
   0   7   4      147.77      142.49      3.75 o 
   1   7   4       51.43       52.27      1.80 o 
   2   7   4      146.73      146.45      3.52 o 
   3   7   4      175.10      162.16      3.10 o 
   4   7   4       11.27        7.68      2.96 o 
   5   7   4        3.32        3.09      1.61 o 
   6   7   4        0.00        0.28      0.84 o 
   7   7   4        3.26        1.74      1.39 o 
  -6   8   4        9.54        7.53      5.20 o 
  -5   8   4       24.42       24.13      3.43 o 
  -4   8   4       39.85       32.92      2.12 o 
  -3   8   4        3.89        5.61      1.79 o 
  -2   8   4        0.52        1.35      0.72 o 
  -1   8   4        6.76        6.48      1.76 o 
   0   8   4        7.35       11.27      3.20 o 
   1   8   4       25.33       26.20      1.52 o 
   2   8   4       19.30       20.82      1.95 o 
   3   8   4       16.99       18.68      3.13 o 
   4   8   4        9.52        9.05      3.31 o 
   5   8   4        9.36        9.60      5.07 o 
   6   8   4        3.23        4.14      2.91 o 
   7   8   4       22.91       26.43      6.58 o 
  -6   9   4        0.07        0.66      0.95 o 
  -5   9   4        5.14        4.61      2.98 o 
  -4   9   4       47.96       45.17      2.75 o 
  -3   9   4       84.14       82.54      2.99 o 
  -2   9   4       30.67       27.77      1.80 o 
  -1   9   4       52.04       50.25      2.74 o 
   0   9   4       93.56       98.79      3.29 o 
   1   9   4       44.64       45.18      2.74 o 
   2   9   4       98.28       98.18      3.34 o 
   3   9   4       23.07       19.68      5.61 o 
   4   9   4        4.78        6.35      2.77 o 
   5   9   4        8.85        6.27      3.84 o 
   6   9   4        9.99        6.53      6.08 o 
  -5  10   4        1.07        0.81      1.07 o 
  -4  10   4        4.21        2.95      1.87 o 
  -3  10   4       20.20       19.80      2.12 o 
  -2  10   4        1.37        1.76      0.90 o 
  -1  10   4        0.28        0.33      0.83 o 
   0  10   4       10.33       10.89      3.49 o 
   1  10   4       25.19       28.49      2.18 o 
   2  10   4       26.08       26.44      2.60 o 
   3  10   4        4.24        3.31      1.79 o 
   4  10   4        3.69        3.55      2.45 o 
   5  10   4        1.20        1.50      1.05 o 
  -4  11   4        6.61        4.21      2.35 o 
  -3  11   4       22.53       22.11      2.40 o 
  -2  11   4       27.76       24.16      2.54 o 
  -1  11   4       69.49       70.43      3.25 o 
   0  11   4        4.16        4.23      1.83 o 
   1  11   4       19.94       19.10      1.99 o 
   2  11   4        6.11        4.83      2.74 o 
   3  11   4       10.10        9.13      7.16 o 
   4  11   4       10.37        5.52      6.49 o 
   5  11   4        5.18        5.78      3.90 o 
  -3  12   4        0.01        1.80      2.00 o 
  -2  12   4       15.51       15.85      2.44 o 
  -1  12   4       13.98        7.23      5.95 o 
   0  12   4       20.65       19.86      3.00 o 
   1  12   4        4.94        3.05      2.56 o 
   2  12   4       20.71       17.93      4.12 o 
   3  12   4        0.24        0.60      1.94 o 
  -1  13   4        0.23        0.78      1.19 o 
   0  13   4        0.08        0.94      1.36 o 
   1  13   4        0.29        0.59      1.40 o 
  -2  -9   5        1.12        1.22      1.39 o 
  -1  -9   5        8.56        7.77      5.95 o 
   0  -9   5        6.00        4.94      2.87 o 
   1  -9   5        2.05        1.81      1.30 o 
   2  -9   5        5.13        2.42      1.56 o 
   3  -9   5        0.43        0.45      1.52 o 
  -3  -8   5        2.61        1.77      2.23 o 
  -2  -8   5       30.13       30.11      3.44 o 
  -1  -8   5       90.26       89.39      3.88 o 
   0  -8   5        0.03        0.40      0.81 o 
   1  -8   5        5.31        5.32      3.18 o 
   2  -8   5        2.92        2.70      2.11 o 
   3  -8   5       24.89       22.18      2.45 o 
   4  -8   5        3.66        3.51      2.07 o 
   5  -8   5        7.91        3.84      5.10 o 
  -4  -7   5       23.00       24.49      3.28 o 
  -3  -7   5        0.08        0.34      0.96 o 
  -2  -7   5       20.96       18.98      2.64 o 
  -1  -7   5       54.94       56.51      2.44 o 
   0  -7   5       11.31       11.76      2.63 o 
   1  -7   5        2.90        2.12      1.25 o 
   2  -7   5        7.45        7.65      3.01 o 
   3  -7   5        4.27        2.33      1.25 o 
   4  -7   5       12.98       10.72      5.96 o 
   5  -7   5        6.40        6.83      5.18 o 
   6  -7   5        3.29        3.50      3.28 o 
  -5  -6   5       21.98       28.20      3.11 o 
  -4  -6   5       19.01       17.47      2.91 o 
  -3  -6   5       13.24       12.43      2.48 o 
  -2  -6   5      123.56      117.20      3.85 o 
  -1  -6   5        0.14        0.72      0.77 o 
   0  -6   5        3.45        4.96      2.18 o 
   1  -6   5       16.27       15.02      1.80 o 
   2  -6   5       18.65       18.40      2.07 o 
   3  -6   5       17.31       15.30      2.72 o 
   4  -6   5        0.68        0.50      0.89 o 
   5  -6   5        4.70        4.71      2.97 o 
   6  -6   5       13.67       13.57      8.02 o 
  -6  -5   5       26.95       34.37      3.59 o 
  -5  -5   5        3.44        3.73      3.12 o 
  -4  -5   5        0.14        0.46      0.97 o 
  -3  -5   5       78.43       74.23      2.97 o 
  -2  -5   5      162.55      159.42      7.15 o 
  -1  -5   5       49.34       49.30      2.51 o 
   0  -5   5        6.53        6.14      1.93 o 
   1  -5   5        0.68        0.43      0.41 o 
   2  -5   5       26.51       23.38      1.81 o 
   3  -5   5       29.92       30.66      2.27 o 
   4  -5   5        0.00        0.38      0.54 o 
   5  -5   5        2.39        2.81      2.26 o 
   6  -5   5        6.36        6.70      4.69 o 
   7  -5   5        0.16        0.66      1.44 o 
  -6  -4   5        3.37        3.63      2.73 o 
  -5  -4   5        0.27        0.50      0.96 o 
  -4  -4   5        6.17        6.04      2.66 o 
  -3  -4   5       22.84       19.31      1.79 o 
  -2  -4   5       11.14       11.72      3.85 o 
  -1  -4   5        0.90        1.49      0.62 o 
   0  -4   5        2.23        2.75      1.06 o 
   1  -4   5        9.05        8.15      1.04 o 
   2  -4   5       21.65       23.09      1.07 o 
   3  -4   5       46.73       45.37      1.57 o 
   4  -4   5        0.14        0.38      0.52 o 
   5  -4   5      104.15       97.40      6.39 o 
   6  -4   5        4.30        3.24      2.19 o 
   7  -4   5        8.37        4.64      3.62 o 
  -7  -3   5       52.94       65.83      5.95 o 
  -6  -3   5        0.96        1.07      0.94 o 
  -5  -3   5        0.44        1.27      0.88 o 
  -4  -3   5        7.45        8.45      2.77 o 
  -3  -3   5      115.73      114.86      3.51 o 
  -2  -3   5      356.81      342.31      9.36 o 
  -1  -3   5       15.71       18.96      1.55 o 
   0  -3   5       17.96       15.44      0.83 o 
   1  -3   5       20.32       20.95      0.97 o 
   2  -3   5        0.24        0.34      0.22 o 
   3  -3   5        0.38        0.33      0.26 o 
   4  -3   5        2.83        0.96      0.72 o 
   5  -3   5        3.19        3.29      1.55 o 
   6  -3   5        0.91        1.26      0.83 o 
   7  -3   5       28.80       34.06      3.98 o 
   8  -3   5       16.09        7.19      7.87 o 
  -7  -2   5        2.75        3.10      2.67 o 
  -6  -2   5        1.36        1.45      0.79 o 
  -5  -2   5        0.65        0.35      0.63 o 
  -4  -2   5        5.91        5.66      2.09 o 
  -3  -2   5        0.05        1.33      0.60 o 
  -2  -2   5        5.83        7.33      2.21 o 
  -1  -2   5       54.48       53.69      2.44 o 
   0  -2   5        5.55        4.98      0.85 o 
   1  -2   5      125.21      121.00      5.59 o 
   2  -2   5      150.26      159.59      4.55 o 
   3  -2   5       57.39       58.44      2.05 o 
   4  -2   5      127.18      140.58      2.65 o 
   5  -2   5        0.20        0.63      0.70 o 
   6  -2   5        1.04        1.30      0.74 o 
   7  -2   5       13.11       12.34      2.51 o 
   8  -2   5        0.64        0.55      1.08 o 
  -7  -1   5       28.14       29.87      5.56 o 
  -6  -1   5        0.55        1.51      1.10 o 
  -5  -1   5       21.51       21.25      1.65 o 
  -4  -1   5        0.05        0.38      0.68 o 
  -3  -1   5      140.66      129.87      3.45 o 
  -2  -1   5       10.99       23.01      1.51 o 
  -1  -1   5      221.16      232.19      3.99 o 
   0  -1   5        5.84        7.38      0.61 o 
   1  -1   5      161.59      161.62      3.78 o 
   2  -1   5       18.60       19.05      1.76 o 
   3  -1   5        3.47        3.79      0.71 o 
   4  -1   5       34.96       35.50      1.56 o 
   5  -1   5       11.25        7.07      0.77 o 
   6  -1   5        0.10        0.73      0.90 o 
   7  -1   5       21.35       21.77      5.67 o 
   8  -1   5       26.47       22.10      2.44 o 
  -7   0   5       19.38       18.85      9.50 o 
  -6   0   5       11.67       10.42      1.69 o 
  -5   0   5        7.06        6.26      2.47 o 
  -4   0   5       16.71       14.08      1.33 o 
  -3   0   5      218.97      200.38      4.49 o 
  -2   0   5      458.61      478.85      6.84 o 
  -1   0   5       64.83       64.41      1.65 o 
   0   0   5       89.88       87.51      1.43 o 
   1   0   5       83.47       94.01      2.15 o 
   2   0   5       86.93       95.48      2.07 o 
   3   0   5       73.12       88.33      2.08 o 
   4   0   5        7.33        7.66      1.07 o 
   5   0   5        8.11        9.35      0.95 o 
   6   0   5       13.62       14.28      3.12 o 
   7   0   5        0.62        0.71      0.95 o 
   8   0   5       28.89       26.11      3.62 o 
  -7   1   5       10.74        7.35      6.48 o 
  -6   1   5        0.16        0.17      0.64 o 
  -5   1   5       19.51       21.72      2.00 o 
  -4   1   5      114.74      113.49      2.77 o 
  -3   1   5       45.39       37.00      1.93 o 
  -2   1   5        2.70        3.49      1.15 o 
  -1   1   5        3.10        2.94      1.09 o 
   0   1   5     1219.64     1501.66     25.31 o 
   1   1   5      255.51      259.59      3.69 o 
   2   1   5        1.81        1.77      0.59 o 
   3   1   5      211.07      195.35      3.27 o 
   4   1   5        2.92        4.35      1.32 o 
   5   1   5       44.19       41.14      1.57 o 
   6   1   5       41.83       40.32      2.20 o 
   7   1   5       88.04       81.35      3.18 o 
   8   1   5        6.67        4.87      4.25 o 
  -7   2   5        0.06       -0.17      1.24 o 
  -6   2   5        5.67        3.78      2.35 o 
  -5   2   5        7.65        6.47      1.60 o 
  -4   2   5      393.53      379.11      5.03 o 
  -3   2   5       98.19      110.33      3.53 o 
  -2   2   5       59.20       64.23      1.88 o 
  -1   2   5      273.13      323.16      3.59 o 
   0   2   5        0.10        0.16      0.21 o 
   1   2   5       57.03       66.83      1.20 o 
   2   2   5       32.68       35.24      1.00 o 
   3   2   5       68.99       67.96      1.98 o 
   4   2   5        3.71        6.70      1.82 o 
   5   2   5       25.32       22.81      1.48 o 
   6   2   5       53.03       50.16      1.98 o 
   7   2   5       35.16       33.10      4.11 o 
   8   2   5        0.01        0.23      0.98 o 
  -7   3   5       12.54       13.03      6.02 o 
  -6   3   5       81.35       78.58      3.46 o 
  -5   3   5        0.88        1.61      0.67 o 
  -4   3   5       34.82       38.12      1.80 o 
  -3   3   5        7.58       10.42      1.63 o 
  -2   3   5      264.81      261.63      4.25 o 
  -1   3   5      205.80      255.12      3.27 o 
   0   3   5      741.75      868.36     18.26 o 
   1   3   5      160.32      158.51      7.21 o 
   2   3   5      400.22      436.12      8.97 o 
   3   3   5      243.55      242.43      5.94 o 
   4   3   5      149.97      153.98      4.91 o 
   5   3   5       46.29       45.35      1.86 o 
   6   3   5       71.60       65.65      2.51 o 
   7   3   5        0.01        0.31      0.98 o 
   8   3   5       10.13        7.67      4.96 o 
  -7   4   5        8.11       10.09      5.56 o 
  -6   4   5        0.06        0.74      0.89 o 
  -5   4   5      325.98      322.90      8.06 o 
  -4   4   5       39.05       37.85      1.68 o 
  -3   4   5       35.48       40.98      2.02 o 
  -2   4   5        0.55        6.69      1.88 o 
  -1   4   5       20.64       23.47      1.37 o 
   0   4   5      155.74      150.88      2.82 o 
   1   4   5        0.38        0.83      0.72 o 
   2   4   5       49.23       49.05      2.07 o 
   3   4   5       32.54       27.86      1.74 o 
   4   4   5        9.70        8.85      0.92 o 
   5   4   5      158.18      153.75      3.18 o 
   6   4   5        6.92        6.71      1.42 o 
   7   4   5        1.48        1.13      1.86 o 
   8   4   5        0.07        0.81      1.54 o 
  -7   5   5       14.11       11.82      5.31 o 
  -6   5   5        5.00        5.98      2.84 o 
  -5   5   5      105.36       97.80      3.87 o 
  -4   5   5       96.61       89.19      2.78 o 
  -3   5   5       74.06       74.08      2.49 o 
  -2   5   5       38.05       40.75      2.11 o 
  -1   5   5       41.89       54.10      1.41 o 
   0   5   5        0.60        0.24      0.20 o 
   1   5   5      382.46      415.73      8.52 o 
   2   5   5      704.54      725.31     10.57 o 
   3   5   5      114.77      115.33      2.81 o 
   4   5   5       35.67       33.86      1.21 o 
   5   5   5        6.81        5.13      1.75 o 
   6   5   5        0.39        1.16      0.90 o 
   7   5   5       23.44       22.65      4.09 o 
   8   5   5       10.21        6.97      8.70 o 
  -7   6   5       25.48       26.73      3.31 o 
  -6   6   5      108.19      106.21      5.14 o 
  -5   6   5       37.43       34.87      4.36 o 
  -4   6   5        6.68        8.01      1.23 o 
  -3   6   5       15.29       14.34      3.36 o 
  -2   6   5       15.08       15.19      2.23 o 
  -1   6   5       16.90       24.12      1.52 o 
   0   6   5        2.50        3.94      0.96 o 
   1   6   5      151.31      144.47      2.68 o 
   2   6   5       80.95       76.94      2.26 o 
   3   6   5        0.48        0.54      0.18 o 
   4   6   5      132.50      125.62      4.04 o 
   5   6   5        4.19        3.15      1.68 o 
   6   6   5        5.05        4.00      2.00 o 
   7   6   5        0.75        1.28      1.24 o 
   8   6   5       11.89        7.20      7.83 o 
  -7   7   5        1.45        1.88      1.52 o 
  -6   7   5        9.32        8.91      4.72 o 
  -5   7   5       34.43       32.41      3.35 o 
  -4   7   5       78.40       67.09      2.75 o 
  -3   7   5       13.81       11.49      2.65 o 
  -2   7   5       12.23       15.50      1.88 o 
  -1   7   5        0.20        0.70      0.44 o 
   0   7   5        0.20        0.78      0.27 o 
   1   7   5      108.92      117.42      3.14 o 
   2   7   5        7.61        8.22      2.08 o 
   3   7   5       10.41       10.68      1.06 o 
   4   7   5       16.03       15.59      5.48 o 
   5   7   5        2.39        1.15      0.95 o 
   6   7   5       18.35       18.77      3.31 o 
   7   7   5       23.06       28.88      2.54 o 
  -6   8   5        4.74        2.26      1.06 o 
  -5   8   5        0.54        0.86      0.88 o 
  -4   8   5        4.29        3.38      1.56 o 
  -3   8   5       16.77       17.61      1.77 o 
  -2   8   5       47.15       50.58      2.48 o 
  -1   8   5        0.08        0.39      0.63 o 
   0   8   5        4.40        5.07      1.65 o 
   1   8   5       83.98       93.69      2.71 o 
   2   8   5       41.59       38.44      1.61 o 
   3   8   5       27.01       29.66      2.34 o 
   4   8   5       38.42       35.67      2.36 o 
   5   8   5       13.07       13.76      2.91 o 
   6   8   5        0.07        0.68      0.78 o 
   7   8   5        9.74       10.37      3.28 o 
  -6   9   5       32.74       35.00      3.17 o 
  -5   9   5        0.00        0.86      0.99 o 
  -4   9   5        1.78        1.02      0.92 o 
  -3   9   5       24.85       21.22      2.27 o 
  -2   9   5        5.22        5.66      1.63 o 
  -1   9   5        0.29        0.77      0.71 o 
   0   9   5        0.09        0.22      0.46 o 
   1   9   5       50.17       49.32      2.57 o 
   2   9   5       57.52       55.05      2.21 o 
   3   9   5       44.74       39.57      2.60 o 
   4   9   5       26.63       20.58      3.54 o 
   5   9   5        0.82        1.49      1.68 o 
   6   9   5       42.69       52.12      4.92 o 
  -5  10   5       10.70       11.48      7.58 o 
  -4  10   5        8.29        9.13      4.29 o 
  -3  10   5        2.62        2.65      1.06 o 
  -2  10   5        2.21        1.84      1.32 o 
  -1  10   5        1.98        2.52      1.33 o 
   0  10   5       19.61       19.37      2.51 o 
   1  10   5        3.74        2.34      1.00 o 
   2  10   5        4.66        4.17      1.91 o 
   3  10   5       12.78       12.08      5.81 o 
   4  10   5       15.08       16.83      3.72 o 
   5  10   5        0.81        1.15      2.03 o 
   6  10   5        5.01        2.86      4.09 o 
  -4  11   5        0.31        1.86      1.27 o 
  -3  11   5        0.17        0.34      0.83 o 
  -2  11   5        5.75        4.78      2.63 o 
  -1  11   5       57.58       63.94      3.67 o 
   0  11   5       23.78       23.48      3.63 o 
   1  11   5       64.61       70.31      3.64 o 
   2  11   5        0.03        0.82      1.69 o 
   3  11   5        5.77        3.89      3.02 o 
   4  11   5        4.25        1.86      2.54 o 
   5  11   5       64.87       72.86      6.36 o 
  -3  12   5        0.63        1.65      1.33 o 
  -2  12   5       10.50        6.92      4.18 o 
  -1  12   5        8.00        6.37      3.64 o 
   0  12   5        0.74        0.77      0.81 o 
   1  12   5       10.12        6.87      5.56 o 
   2  12   5       10.35        7.79      4.97 o 
   3  12   5       10.12        9.31      7.58 o 
   4  12   5       11.91        6.58      7.86 o 
  -1  13   5       42.12       42.05      3.38 o 
   0  13   5       49.56       51.30      4.51 o 
   1  13   5        2.49        1.66      2.64 o 
   2  13   5        0.45        0.36      2.36 o 
   0  -9   6       46.40       47.16      3.41 o 
   1  -9   6       27.55       26.58      2.54 o 
   2  -9   6        9.08        5.52      4.27 o 
  -2  -8   6        0.05        1.20      1.55 o 
  -1  -8   6       12.43       13.75      4.24 o 
   0  -8   6       12.35       14.55      5.07 o 
   1  -8   6        8.61        6.58      4.93 o 
   2  -8   6        0.29        1.00      1.29 o 
   3  -8   6        1.90        1.40      1.22 o 
   4  -8   6        1.05        1.57      1.85 o 
  -3  -7   6       16.32       13.65      8.99 o 
  -2  -7   6       17.10       14.40      4.15 o 
  -1  -7   6       26.41       22.77      2.37 o 
   0  -7   6       22.77       23.67      5.57 o 
   1  -7   6        0.78        1.31      0.92 o 
   2  -7   6       24.88       28.41      3.00 o 
   3  -7   6        2.84        2.61      2.12 o 
   4  -7   6        0.17        0.87      0.98 o 
   5  -7   6        3.62        3.15      2.61 o 
  -4  -6   6        2.33        2.26      1.57 o 
  -3  -6   6       11.38        8.89      3.18 o 
  -2  -6   6        0.18        0.55      0.99 o 
  -1  -6   6        3.02        2.98      1.71 o 
   0  -6   6        5.51        7.45      2.78 o 
   1  -6   6       28.86       28.81      4.52 o 
   2  -6   6        4.65        5.15      2.05 o 
   3  -6   6        3.06        3.14      1.53 o 
   4  -6   6       26.22       22.26      4.55 o 
   5  -6   6        3.14        2.24      1.37 o 
   6  -6   6       16.64       14.38      3.50 o 
  -5  -5   6        1.47        1.41      1.53 o 
  -4  -5   6        9.76        7.28      3.78 o 
  -3  -5   6        4.60        4.10      1.90 o 
  -2  -5   6        2.07        2.77      1.31 o 
  -1  -5   6      108.90      105.31      3.87 o 
   0  -5   6        5.78        6.78      2.08 o 
   1  -5   6        6.59        7.35      2.99 o 
   2  -5   6       16.40       15.34      2.78 o 
   3  -5   6       38.34       37.21      2.62 o 
   4  -5   6       71.98       67.32      3.63 o 
   5  -5   6        0.16        0.29      1.44 o 
   6  -5   6        0.43        0.91      1.67 o 
   7  -5   6        3.74        1.15      2.24 o 
  -6  -4   6        0.07        0.60      1.03 o 
  -5  -4   6        0.28        1.07      1.28 o 
  -4  -4   6       13.91       14.99      3.26 o 
  -3  -4   6        0.05        0.64      0.63 o 
  -2  -4   6       26.14       22.75      2.25 o 
  -1  -4   6       25.97       23.17      2.17 o 
   0  -4   6        9.54        8.25      1.26 o 
   1  -4   6        0.34        0.55      0.47 o 
   2  -4   6       39.88       38.44      2.33 o 
   3  -4   6        2.35        3.04      1.15 o 
   4  -4   6       27.70       25.10      2.50 o 
   5  -4   6        5.32        8.07      4.21 o 
   6  -4   6       10.64        8.84      5.23 o 
   7  -4   6        4.58        3.16      2.92 o 
  -6  -3   6       23.02       21.75      4.11 o 
  -5  -3   6        1.82        1.70      1.19 o 
  -4  -3   6        5.60        8.60      3.02 o 
  -3  -3   6       81.63       79.01      3.33 o 
  -2  -3   6       28.70       27.48      1.95 o 
  -1  -3   6        9.89       11.87      1.38 o 
   0  -3   6       46.28       52.26      1.89 o 
   1  -3   6      109.27      108.05      2.80 o 
   2  -3   6        1.17        1.27      0.68 o 
   3  -3   6      128.43      142.19      4.03 o 
   4  -3   6       35.24       26.06      2.28 o 
   5  -3   6        8.11        6.08      2.83 o 
   6  -3   6       14.94       13.30      8.02 o 
   7  -3   6        0.82        1.21      1.25 o 
  -6  -2   6       26.86       36.57      4.57 o 
  -5  -2   6       75.37       77.22      4.24 o 
  -4  -2   6       57.56       59.73      2.48 o 
  -3  -2   6        3.89        3.70      1.49 o 
  -2  -2   6      173.30      171.13      3.92 o 
  -1  -2   6       64.33       61.54      3.00 o 
   0  -2   6       19.41       19.88      0.92 o 
   1  -2   6        4.17        2.65      1.29 o 
   2  -2   6       45.15       41.68      2.18 o 
   3  -2   6        0.12        0.85      0.89 o 
   4  -2   6       21.62       23.42      1.23 o 
   5  -2   6       44.02       45.85      1.98 o 
   6  -2   6       20.22       15.30      6.94 o 
   7  -2   6        4.77        3.06      2.77 o 
   8  -2   6       55.17       55.03      5.65 o 
  -7  -1   6        0.94        0.78      1.91 o 
  -6  -1   6        1.13        1.08      0.71 o 
  -5  -1   6        1.55        0.79      0.47 o 
  -4  -1   6      103.02       93.04      3.38 o 
  -3  -1   6      131.36      134.24      3.51 o 
  -2  -1   6        5.73        8.16      2.00 o 
  -1  -1   6      587.61      653.29      7.13 o 
   0  -1   6      243.99      254.28      6.62 o 
   1  -1   6        4.31        4.97      1.73 o 
   2  -1   6       46.47       60.35      3.04 o 
   3  -1   6        2.45        2.42      0.50 o 
   4  -1   6       22.73       17.27      1.04 o 
   5  -1   6      118.61      110.95      2.89 o 
   6  -1   6        2.80        4.09      1.99 o 
   7  -1   6        4.18        2.77      2.02 o 
   8  -1   6       19.03       19.49      2.50 o 
  -7   0   6       33.23       43.65      4.36 o 
  -6   0   6        2.71        3.42      1.86 o 
  -5   0   6       36.49       37.14      2.07 o 
  -4   0   6      104.58      104.88      3.60 o 
  -3   0   6       89.17       75.40      2.36 o 
  -2   0   6       18.12       15.45      1.23 o 
  -1   0   6       39.47       28.82      1.77 o 
   0   0   6        5.91        9.19      0.75 o 
   1   0   6      193.79      218.32     10.81 o 
   2   0   6        9.35        5.61      2.10 o 
   3   0   6        1.68        3.99      0.68 o 
   4   0   6      289.59      280.52      5.42 o 
   5   0   6        1.55        2.75      0.96 o 
   6   0   6       32.59       28.74      1.86 o 
   7   0   6      136.21      130.87      5.55 o 
   8   0   6        0.00        0.94      2.14 o 
  -7   1   6        7.76        4.57      2.81 o 
  -6   1   6       33.86       33.26      3.15 o 
  -5   1   6       95.53       81.90      3.19 o 
  -4   1   6        0.39        1.40      0.65 o 
  -3   1   6       60.03       50.73      2.28 o 
  -2   1   6      153.45      173.70      3.89 o 
  -1   1   6      555.84      578.54      8.08 o 
   0   1   6      296.61      331.83      6.82 o 
   1   1   6       48.18       42.55      2.10 o 
   2   1   6       33.27       30.57      1.61 o 
   3   1   6        1.42        1.45      0.41 o 
   4   1   6       43.61       50.80      1.83 o 
   5   1   6       23.07       26.69      1.32 o 
   6   1   6       18.36       15.46      1.82 o 
   7   1   6        2.51        2.34      1.92 o 
   8   1   6        0.44        0.80      0.97 o 
  -7   2   6        6.75        5.90      3.47 o 
  -6   2   6       20.26       22.52      2.41 o 
  -5   2   6        0.18        0.79      0.67 o 
  -4   2   6       79.97       66.73      2.27 o 
  -3   2   6        0.03        0.22      0.62 o 
  -2   2   6      191.05      154.67      3.92 o 
  -1   2   6       81.75       79.84      1.97 o 
   0   2   6      226.35      275.97      3.85 o 
   1   2   6      223.60      231.95      4.62 o 
   2   2   6        0.80        0.33      0.16 o 
   3   2   6      108.21      121.03      3.70 o 
   4   2   6       52.59       57.97      1.95 o 
   5   2   6        7.26        7.19      1.08 o 
   6   2   6       99.07       97.46      3.59 o 
   7   2   6        9.21        6.95      3.53 o 
   8   2   6        8.48        4.17      5.13 o 
  -7   3   6        6.35        3.92      2.22 o 
  -6   3   6        0.74        1.02      1.28 o 
  -5   3   6       31.42       32.47      1.79 o 
  -4   3   6       28.56       24.74      2.26 o 
  -3   3   6      213.19      216.53      4.82 o 
  -2   3   6       42.92       38.37      2.06 o 
  -1   3   6       29.75       41.92      2.41 o 
   0   3   6       27.92       34.85      5.23 o 
   1   3   6      625.90      638.97     12.22 o 
   2   3   6        3.72        6.89      0.72 o 
   3   3   6       17.31       18.06      1.02 o 
   4   3   6      191.07      196.31      5.89 o 
   5   3   6       30.66       28.29      1.44 o 
   6   3   6       47.35       47.99      2.09 o 
   7   3   6       31.36       28.48      6.05 o 
   8   3   6        0.00        0.72      0.87 o 
  -7   4   6        0.21        0.56      0.97 o 
  -6   4   6        3.57        2.88      1.78 o 
  -5   4   6       26.63       24.22      1.95 o 
  -4   4   6      238.88      237.16      5.39 o 
  -3   4   6       48.04       49.53      2.13 o 
  -2   4   6       77.47       72.38      2.76 o 
  -1   4   6      289.88      296.16      4.00 o 
   0   4   6       30.54       22.29      1.40 o 
   1   4   6       16.20       18.42      2.08 o 
   2   4   6      123.20      143.06      2.81 o 
   3   4   6      104.20      110.52      2.77 o 
   4   4   6       48.81       44.02      1.76 o 
   5   4   6       57.65       60.11      2.42 o 
   6   4   6        0.73        0.11      0.60 o 
   7   4   6        6.16        6.65      3.72 o 
   8   4   6        1.30        1.47      1.65 o 
  -7   5   6        7.22        6.28      2.96 o 
  -6   5   6        3.24        2.73      1.40 o 
  -5   5   6      131.70      119.42      3.41 o 
  -4   5   6        0.01        0.30      0.51 o 
  -3   5   6       12.29       12.73      1.69 o 
  -2   5   6      118.06      114.54      2.97 o 
  -1   5   6        6.17        7.15      0.80 o 
   0   5   6       81.72       87.59      2.88 o 
   1   5   6       97.20      123.78      3.41 o 
   2   5   6      146.85      146.24      3.18 o 
   3   5   6      191.73      192.99      5.64 o 
   4   5   6      159.11      146.96      2.81 o 
   5   5   6       10.06        7.94      1.71 o 
   6   5   6       24.28       22.72      2.65 o 
   7   5   6        0.65        0.47      1.21 o 
   8   5   6       53.83       59.91      4.35 o 
  -7   6   6       31.43       40.75      5.42 o 
  -6   6   6       10.25       15.34      5.04 o 
  -5   6   6       90.68       97.04      3.88 o 
  -4   6   6        5.78        5.27      1.36 o 
  -3   6   6        1.28        1.58      0.71 o 
  -2   6   6      162.01      172.02      4.90 o 
  -1   6   6      219.98      217.39      4.44 o 
   0   6   6      136.41      114.60      2.95 o 
   1   6   6       19.51       18.34      1.32 o 
   2   6   6       73.33       73.26      1.93 o 
   3   6   6        1.34        0.64      0.41 o 
   4   6   6       19.26       20.21      1.15 o 
   5   6   6       13.76       13.84      5.24 o 
   6   6   6       10.28       13.13      2.35 o 
   7   6   6        5.58        3.60      4.20 o 
   8   6   6        2.76        1.26      1.07 o 
  -6   7   6       30.89       30.65      3.68 o 
  -5   7   6        3.34        2.16      1.12 o 
  -4   7   6       99.89       90.17      3.83 o 
  -3   7   6        0.03        0.40      0.57 o 
  -2   7   6       45.14       44.22      1.87 o 
  -1   7   6       76.44       77.82      1.91 o 
   0   7   6       23.12       23.82      0.90 o 
   1   7   6       80.46       71.47      3.55 o 
   2   7   6      253.11      266.64      3.48 o 
   3   7   6      385.44      370.39      5.36 o 
   4   7   6        1.64        2.25      1.11 o 
   5   7   6       20.82       19.73      2.52 o 
   6   7   6        2.08        3.54      1.89 o 
   7   7   6       20.33       17.75      5.65 o 
  -6   8   6      142.08      168.70      5.96 o 
  -5   8   6       37.73       45.77      3.42 o 
  -4   8   6        9.20        8.11      2.57 o 
  -3   8   6       28.47       30.32      1.74 o 
  -2   8   6        0.30        0.67      0.53 o 
  -1   8   6      202.60      205.78      3.75 o 
   0   8   6        8.21        9.65      1.86 o 
   1   8   6        7.41        6.84      1.58 o 
   2   8   6       33.24       31.45      1.34 o 
   3   8   6        0.37        0.41      0.33 o 
   4   8   6        0.46        0.88      0.69 o 
   5   8   6       24.59       30.39      2.48 o 
   6   8   6        7.32        6.00      4.92 o 
   7   8   6       19.73       20.87      5.95 o 
  -6   9   6       50.18       58.98      4.05 o 
  -5   9   6       40.04       44.13      3.02 o 
  -4   9   6        1.30        0.74      0.70 o 
  -3   9   6        4.56        3.50      1.35 o 
  -2   9   6        3.68        4.05      1.39 o 
  -1   9   6        4.26        6.70      1.76 o 
   0   9   6      106.32      106.03      3.03 o 
   1   9   6       15.87       14.85      1.30 o 
   2   9   6      136.28      127.95      9.05 o 
   3   9   6       85.05       84.58      4.94 o 
   4   9   6        0.02        0.11      1.37 o 
   5   9   6        0.66        1.37      1.54 o 
   6   9   6        1.10        1.62      1.85 o 
  -5  10   6       22.20       31.66      5.24 o 
  -4  10   6       14.30       10.21      3.82 o 
  -3  10   6        5.82        4.41      1.79 o 
  -2  10   6       47.93       51.78      4.09 o 
  -1  10   6       22.51       22.14      3.16 o 
   0  10   6        0.51        0.48      0.80 o 
   1  10   6        0.16        0.15      0.90 o 
   2  10   6        2.74        2.15      1.26 o 
   3  10   6        6.44        8.53      4.44 o 
   4  10   6       24.07       26.71      4.05 o 
   5  10   6       19.27       14.99     10.91 o 
   6  10   6       36.78       43.52      5.13 o 
  -4  11   6        1.01        1.19      1.73 o 
  -3  11   6        2.52        2.93      1.48 o 
  -2  11   6       86.32       88.13      3.85 o 
  -1  11   6       16.34       15.83      5.99 o 
   0  11   6       35.81       35.34      2.54 o 
   1  11   6       41.71       37.39      4.19 o 
   2  11   6       24.76       18.11     10.78 o 
   3  11   6        0.01        0.58      1.63 o 
   4  11   6        4.00        3.23      2.64 o 
   5  11   6        7.09        4.74      5.89 o 
  -3  12   6       25.63       21.58      4.52 o 
  -2  12   6        2.69        2.99      1.74 o 
  -1  12   6       37.36       38.60      2.94 o 
   0  12   6       18.02       17.82      4.47 o 
   1  12   6       11.38        9.85      3.42 o 
   2  12   6        4.40        2.89      1.53 o 
   3  12   6       24.29       24.75      7.05 o 
   4  12   6        2.22        1.78      2.86 o 
  -1  13   6        0.43        0.72      1.12 o 
   0  13   6        1.61        1.47      1.50 o 
   1  13   6       37.63       36.05      4.06 o 
   2  13   6        0.87        0.04      1.64 o 
  -1  -8   7       24.59       25.91      4.87 o 
   0  -8   7       20.76       15.38      7.95 o 
   1  -8   7        0.07        0.49      0.74 o 
   2  -8   7        3.80        2.59      1.89 o 
   3  -8   7        2.24        1.06      1.60 o 
  -2  -7   7        9.45       10.19      6.00 o 
  -1  -7   7       12.40       10.38      5.39 o 
   0  -7   7       31.78       35.90      3.26 o 
   1  -7   7        0.70        1.33      1.02 o 
   2  -7   7       70.54       76.68      4.60 o 
   3  -7   7       39.12       36.42      3.00 o 
   4  -7   7        3.49        2.14      2.02 o 
  -4  -6   7       11.38        9.46      8.02 o 
  -3  -6   7        2.49        3.04      1.83 o 
  -2  -6   7        7.99        7.74      3.70 o 
  -1  -6   7       46.31       44.69      3.39 o 
   0  -6   7       30.60       32.15      3.41 o 
   1  -6   7        0.21        0.67      0.70 o 
   2  -6   7        0.02        0.74      0.97 o 
   3  -6   7        0.04        0.05      0.91 o 
   4  -6   7       35.26       29.52      3.32 o 
   5  -6   7        0.13        1.00      2.05 o 
  -4  -5   7       13.58       10.88      4.71 o 
  -3  -5   7        2.56        1.31      1.05 o 
  -2  -5   7       39.07       40.37      3.03 o 
  -1  -5   7        2.29        2.69      1.54 o 
   0  -5   7       51.08       54.79      3.22 o 
   1  -5   7       59.84       65.15      3.22 o 
   2  -5   7       46.49       47.53      3.30 o 
   3  -5   7       82.75       78.49      3.50 o 
   4  -5   7        1.82        1.68      1.15 o 
   5  -5   7        0.31        0.31      1.10 o 
   6  -5   7       16.86       14.30      3.50 o 
  -5  -4   7       88.61       99.85      5.79 o 
  -4  -4   7        0.62        1.14      1.13 o 
  -3  -4   7       19.54       23.87      2.23 o 
  -2  -4   7        3.73        4.06      1.65 o 
  -1  -4   7        2.04        2.48      0.93 o 
   0  -4   7        7.31        8.61      2.64 o 
   1  -4   7       55.42       57.55      3.10 o 
   2  -4   7       16.98       18.35      2.34 o 
   3  -4   7       64.94       65.62      3.26 o 
   4  -4   7       23.28       21.49      2.03 o 
   5  -4   7        3.37        1.56      1.28 o 
   6  -4   7       24.52       18.78      3.52 o 
   7  -4   7        0.35        0.74      1.29 o 
  -6  -3   7       57.11       68.94      6.22 o 
  -5  -3   7       48.44       52.33      3.85 o 
  -4  -3   7        0.09        0.82      0.76 o 
  -3  -3   7       18.94       17.40      2.30 o 
  -2  -3   7       51.63       52.36      2.46 o 
  -1  -3   7      247.96      245.27      5.72 o 
   0  -3   7      279.24      313.30     14.75 o 
   1  -3   7       35.62       32.74      2.24 o 
   2  -3   7       12.07       12.03      3.40 o 
   3  -3   7        1.03        1.09      0.87 o 
   4  -3   7       54.71       49.75      2.60 o 
   5  -3   7       42.23       35.95      3.70 o 
   6  -3   7        0.67        0.53      1.09 o 
   7  -3   7        8.61        8.46      5.11 o 
  -6  -2   7       32.86       35.26      3.63 o 
  -5  -2   7       29.04       29.52      3.87 o 
  -4  -2   7        0.62        0.44      0.60 o 
  -3  -2   7       13.11       15.03      3.87 o 
  -2  -2   7        0.41        1.46      0.82 o 
  -1  -2   7      132.94      130.58      3.54 o 
   0  -2   7       17.67       18.05      1.46 o 
   1  -2   7        4.93        5.45      2.09 o 
   2  -2   7      352.97      354.13      6.51 o 
   3  -2   7       14.96       17.60      1.88 o 
   4  -2   7        0.09        0.78      0.81 o 
   5  -2   7      112.98      103.09      4.95 o 
   6  -2   7       24.96       20.36      2.42 o 
   7  -2   7       30.81       34.94      3.42 o 
  -6  -1   7       57.65       58.47      3.81 o 
  -5  -1   7       38.17       33.40      2.28 o 
  -4  -1   7        0.02        0.82      0.60 o 
  -3  -1   7        0.23        0.77      0.77 o 
  -2  -1   7      689.66      642.64     12.39 o 
  -1  -1   7        3.65        6.76      1.40 o 
   0  -1   7       49.79       42.71      1.69 o 
   1  -1   7      153.45      166.81      5.35 o 
   2  -1   7        0.07        0.06      0.87 o 
   3  -1   7       15.36       16.52      1.54 o 
   4  -1   7       43.65       38.52      2.02 o 
   5  -1   7       93.22       81.46      3.24 o 
   6  -1   7       51.34       48.08      3.18 o 
   7  -1   7        0.68        0.72      1.42 o 
   8  -1   7       11.54        7.46      6.78 o 
  -6   0   7        0.08        0.29      1.02 o 
  -5   0   7       10.16       15.27      2.51 o 
  -4   0   7      146.01      141.63      4.11 o 
  -3   0   7       55.62       48.53      2.62 o 
  -2   0   7      217.64      203.52      3.93 o 
  -1   0   7        8.86        5.65      1.82 o 
   0   0   7      127.71      107.20      8.36 o 
   1   0   7      236.32      258.06      6.15 o 
   2   0   7      288.22      309.63      6.99 o 
   3   0   7       62.07       54.29      2.37 o 
   4   0   7       27.07       24.15      1.09 o 
   5   0   7       42.76       44.77      1.65 o 
   6   0   7       16.77       20.92      1.82 o 
   7   0   7       10.79       16.31      3.29 o 
   8   0   7        4.83        3.19      5.69 o 
  -7   1   7        4.87        4.70      3.44 o 
  -6   1   7        6.84        6.42      3.22 o 
  -5   1   7       41.37       43.79      2.29 o 
  -4   1   7       56.44       56.68      2.51 o 
  -3   1   7      572.60      527.77      7.50 o 
  -2   1   7        0.36        0.65      0.62 o 
  -1   1   7       18.63       20.55      1.30 o 
   0   1   7        0.09        0.44      0.27 o 
   1   1   7       13.21       13.14      0.80 o 
   2   1   7      284.89      257.08      6.03 o 
   3   1   7        0.14        0.57      0.21 o 
   4   1   7       19.29       17.48      1.41 o 
   5   1   7      123.91      120.21      3.98 o 
   6   1   7      105.09      101.10      3.68 o 
   7   1   7        6.20        5.18      3.58 o 
   8   1   7        4.00        3.04      4.85 o 
  -7   2   7        1.52        1.55      1.77 o 
  -6   2   7       13.66       12.16      6.99 o 
  -5   2   7        0.18        0.63      0.57 o 
  -4   2   7        3.25        1.91      0.90 o 
  -3   2   7      752.27      772.68      7.91 o 
  -2   2   7       90.80       99.49      2.84 o 
  -1   2   7        9.60        9.59      2.56 o 
   0   2   7       60.75       62.63      1.97 o 
   1   2   7        0.56        0.58      0.24 o 
   2   2   7      105.06       95.10      3.02 o 
   3   2   7      120.86      117.08      2.86 o 
   4   2   7      112.44      116.42      2.52 o 
   5   2   7       73.01       80.32      3.41 o 
   6   2   7       23.35       25.97      2.72 o 
   7   2   7        7.86        7.14      1.64 o 
   8   2   7        0.22        0.22      1.09 o 
  -7   3   7       10.38        7.62      4.35 o 
  -6   3   7        1.33        1.72      1.29 o 
  -5   3   7        0.60        1.25      0.72 o 
  -4   3   7      406.96      413.27      8.34 o 
  -3   3   7      337.91      324.96      5.23 o 
  -2   3   7       70.76       62.85      2.16 o 
  -1   3   7       44.79       52.79      2.28 o 
   0   3   7       22.97       19.57      1.25 o 
   1   3   7       33.98       26.87      1.46 o 
   2   3   7        1.16        2.78      0.84 o 
   3   3   7       89.76       84.80      2.91 o 
   4   3   7       38.43       38.64      1.87 o 
   5   3   7       62.52       58.50      2.02 o 
   6   3   7        4.89        4.74      1.95 o 
   7   3   7        0.12        0.76      1.11 o 
   8   3   7        0.95        0.10      0.98 o 
  -7   4   7       23.23       26.45      2.57 o 
  -6   4   7        1.52        0.65      1.02 o 
  -5   4   7        7.79        8.07      2.68 o 
  -4   4   7       67.03       66.18      2.77 o 
  -3   4   7       87.08       89.51      2.67 o 
  -2   4   7      154.32      152.35      3.70 o 
  -1   4   7       18.97       18.82      1.40 o 
   0   4   7        0.19        0.31      0.16 o 
   1   4   7       74.21       75.29      2.91 o 
   2   4   7       34.79       32.24      1.24 o 
   3   4   7       13.46       14.41      1.02 o 
   4   4   7        0.00        0.58      0.91 o 
   5   4   7       10.06        9.66      2.58 o 
   6   4   7        0.93        0.70      0.63 o 
   7   4   7        0.00        0.32      0.75 o 
   8   4   7        6.27        3.42      2.46 o 
  -7   5   7        0.55       -0.10      1.18 o 
  -6   5   7        3.27        3.95      2.02 o 
  -5   5   7        4.76        3.16      1.69 o 
  -4   5   7       69.07       65.58      2.80 o 
  -3   5   7      408.88      400.51      5.88 o 
  -2   5   7       45.92       43.80      1.78 o 
  -1   5   7       13.60       13.62      1.18 o 
   0   5   7       93.66      101.84      3.27 o 
   1   5   7      116.70      108.34      3.38 o 
   2   5   7        3.23        4.96      1.72 o 
   3   5   7       56.95       53.12      4.68 o 
   4   5   7       89.14       86.84      3.33 o 
   5   5   7        8.90        7.18      1.95 o 
   6   5   7       30.90       29.47      3.21 o 
   7   5   7        2.19        0.89      1.31 o 
   8   5   7       28.39       26.09      2.89 o 
  -6   6   7       23.94       25.86      6.91 o 
  -5   6   7       27.96       25.67      3.71 o 
  -4   6   7        7.12        6.15      1.76 o 
  -3   6   7       40.04       39.56      2.40 o 
  -2   6   7        8.64       11.00      1.47 o 
  -1   6   7      389.91      376.98     12.83 o 
   0   6   7        9.63       12.57      3.33 o 
   1   6   7        0.75        0.63      0.51 o 
   2   6   7      133.24      128.94      3.82 o 
   3   6   7       82.53       61.75      3.86 o 
   4   6   7        5.44        3.18      1.06 o 
   5   6   7       29.48       24.18      2.27 o 
   6   6   7        0.01        0.57      0.85 o 
   7   6   7        2.03        0.58      1.38 o 
   8   6   7       60.29       65.03     13.50 o 
  -6   7   7        0.45        1.25      1.05 o 
  -5   7   7       39.66       40.27      2.95 o 
  -4   7   7       59.81       61.01      2.52 o 
  -3   7   7        1.79        1.65      0.79 o 
  -2   7   7       18.67       17.06      1.63 o 
  -1   7   7        4.81        2.78      1.06 o 
   0   7   7        9.64       12.29      4.20 o 
   1   7   7        1.16        1.40      0.70 o 
   2   7   7       15.07       13.80      2.85 o 
   3   7   7        0.65        0.69      0.35 o 
   4   7   7      101.81       86.40      3.57 o 
   5   7   7       16.96       16.04      2.42 o 
   6   7   7       15.85       16.95      8.92 o 
   7   7   7       26.81       29.13      3.15 o 
  -6   8   7       30.63       31.90      6.55 o 
  -5   8   7        4.59        6.59      2.54 o 
  -4   8   7        4.13        4.07      2.02 o 
  -3   8   7       33.73       32.60      2.41 o 
  -2   8   7        5.55        7.44      2.08 o 
  -1   8   7        0.04        0.38      0.39 o 
   0   8   7      111.13      109.92      3.32 o 
   1   8   7      359.32      359.20      9.14 o 
   2   8   7       32.92       26.54      2.68 o 
   3   8   7       40.92       33.53      2.19 o 
   4   8   7        5.24        9.00      3.54 o 
   5   8   7        1.67        1.90      1.48 o 
   6   8   7       23.10       18.89      3.79 o 
   7   8   7       61.72       71.27      4.97 o 
  -5   9   7       48.41       50.32      6.80 o 
  -4   9   7        0.14        0.33      0.83 o 
  -3   9   7       52.06       51.15      3.04 o 
  -2   9   7       17.69       16.86      3.52 o 
  -1   9   7       80.48       82.03      3.51 o 
   0   9   7      116.09      105.40      4.28 o 
   1   9   7        0.00        0.41      0.57 o 
   2   9   7        8.03        7.85      2.49 o 
   3   9   7       20.64       17.26      5.86 o 
   4   9   7       24.77       25.56      3.84 o 
   5   9   7       12.56       13.45      7.56 o 
   6   9   7       25.90       31.72      4.09 o 
  -5  10   7       59.89       71.56      6.81 o 
  -4  10   7       35.82       41.07      5.29 o 
  -3  10   7        1.44        1.13      1.27 o 
  -2  10   7       28.85       29.69      2.55 o 
  -1  10   7       13.72       13.24      3.80 o 
   0  10   7      355.15      373.41      8.95 o 
   1  10   7      173.40      177.56      5.33 o 
   2  10   7       51.26       47.57      2.56 o 
   3  10   7        3.02        4.24      2.46 o 
   4  10   7       34.71       34.84      3.57 o 
   5  10   7        0.30        0.37      1.51 o 
   6  10   7       38.58       45.51      4.73 o 
  -4  11   7       11.75        9.61      6.98 o 
  -3  11   7       17.51       13.47      5.25 o 
  -2  11   7       14.89       11.82      5.29 o 
  -1  11   7       56.72       57.42      3.40 o 
   0  11   7       56.36       57.63      3.44 o 
   1  11   7       61.60       60.16      4.07 o 
   2  11   7       29.38       29.11      8.07 o 
   3  11   7        3.58        3.43      2.12 o 
   4  11   7       39.33       41.42      5.38 o 
   5  11   7        1.43        2.60      2.80 o 
  -3  12   7       14.84       13.03      8.69 o 
  -2  12   7        8.86        6.06      3.46 o 
  -1  12   7       46.46       47.68      3.82 o 
   0  12   7       10.08        8.50      3.74 o 
   1  12   7       60.75       65.83      5.49 o 
   2  12   7       47.30       53.83      4.67 o 
   3  12   7       36.36       32.14      4.16 o 
   4  12   7        0.04        0.50      1.70 o 
  -1  13   7        0.80        1.18      1.25 o 
   0  13   7       26.47       23.31      2.95 o 
   1  13   7        3.71        2.88      2.34 o 
   2  13   7        6.37        3.61      5.81 o 
  -1  -7   8        0.04        0.86      1.50 o 
   0  -7   8        1.08        0.84      1.57 o 
   1  -7   8       92.06       96.09      4.87 o 
   2  -7   8        1.19        2.37      1.63 o 
   3  -7   8        1.37        2.27      1.36 o 
  -3  -6   8        0.33        0.63      1.99 o 
  -2  -6   8        3.45        4.73      4.31 o 
  -1  -6   8      111.09      115.09      4.72 o 
   0  -6   8        0.53        0.55      1.18 o 
   1  -6   8       28.37       26.16      5.16 o 
   2  -6   8        7.60        6.93      3.07 o 
   3  -6   8       35.61       31.78      3.24 o 
   4  -6   8        8.19        9.92      7.04 o 
   5  -6   8       41.53       49.58      7.27 o 
  -4  -5   8       29.50       30.44      7.83 o 
  -3  -5   8       11.90       12.13      9.06 o 
  -2  -5   8        0.00        0.68      0.88 o 
  -1  -5   8       17.54       20.94      3.23 o 
   0  -5   8      313.72      336.17     24.07 o 
   1  -5   8        5.91        6.55      2.40 o 
   2  -5   8        1.01        1.56      0.95 o 
   3  -5   8        0.25        0.54      0.77 o 
   4  -5   8        6.71        9.11      6.49 o 
   5  -5   8       10.71       12.31      5.04 o 
   6  -5   8        4.69        1.80      2.80 o 
  -4  -4   8        0.58        0.66      1.32 o 
  -3  -4   8       18.12       21.03      3.01 o 
  -2  -4   8       24.32       22.22      2.65 o 
  -1  -4   8       16.53       17.79      5.75 o 
   0  -4   8      131.98      134.75      5.44 o 
   1  -4   8      164.31      173.77      5.22 o 
   2  -4   8       55.53       56.52      3.06 o 
   3  -4   8        6.14        7.21      3.26 o 
   4  -4   8        0.75        1.43      0.83 o 
   5  -4   8        0.36        0.40      1.08 o 
   6  -4   8       22.91       33.37      3.63 o 
  -5  -3   8        5.18        5.21      3.71 o 
  -4  -3   8       10.94       12.40      6.57 o 
  -3  -3   8        3.39        3.96      1.60 o 
  -2  -3   8       14.93       15.71      1.98 o 
  -1  -3   8      443.31      436.34     13.49 o 
   0  -3   8      152.23      162.19      5.95 o 
   1  -3   8        1.74        1.73      1.03 o 
   2  -3   8       17.66       20.33      4.30 o 
   3  -3   8        9.72       11.93      4.24 o 
   4  -3   8        0.04        0.28      0.67 o 
   5  -3   8        0.47        1.59      1.13 o 
   6  -3   8       46.08       45.84      3.78 o 
   7  -3   8        3.50        3.50      2.62 o 
  -5  -2   8       17.34       11.87      2.54 o 
  -4  -2   8       97.45      101.64      3.81 o 
  -3  -2   8        1.44        1.01      0.75 o 
  -2  -2   8       25.67       25.99      1.82 o 
  -1  -2   8        0.95        1.26      0.67 o 
   0  -2   8       48.14       48.99      3.36 o 
   1  -2   8      242.94      265.82     11.11 o 
   2  -2   8       98.19      101.01      3.88 o 
   3  -2   8        2.00        1.57      1.04 o 
   4  -2   8        1.39        1.61      0.78 o 
   5  -2   8        4.23        2.81      1.62 o 
   6  -2   8        2.69        5.63      3.82 o 
   7  -2   8        3.79        2.07      1.96 o 
  -6  -1   8        0.11       -0.08      1.30 o 
  -5  -1   8      104.40      112.49      5.32 o 
  -4  -1   8       10.07       12.40      3.79 o 
  -3  -1   8        3.69        4.51      1.49 o 
  -2  -1   8      148.36      129.65      3.77 o 
  -1  -1   8      111.99      107.38      2.79 o 
   0  -1   8       41.27       40.79      1.47 o 
   1  -1   8       39.32       36.61      2.54 o 
   2  -1   8       13.32       14.01      2.22 o 
   3  -1   8       65.49       75.35      3.12 o 
   4  -1   8        2.45        2.62      1.12 o 
   5  -1   8        1.06        0.88      0.77 o 
   6  -1   8        7.32        8.97      4.27 o 
   7  -1   8        1.89        2.56      2.28 o 
  -6   0   8        0.59        1.28      1.25 o 
  -5   0   8       17.82       16.21      2.38 o 
  -4   0   8      110.37      113.05      3.24 o 
  -3   0   8      152.67      157.70      4.71 o 
  -2   0   8        0.04        0.78      0.66 o 
  -1   0   8        0.66        1.87      0.80 o 
   0   0   8       14.13       13.66      1.43 o 
   1   0   8       57.71       60.31      2.69 o 
   2   0   8      323.69      344.18      6.21 o 
   3   0   8      122.41      119.12      3.36 o 
   4   0   8        4.33        3.02      1.12 o 
   5   0   8       11.73       11.05      4.01 o 
   6   0   8       79.93       75.09      3.62 o 
   7   0   8       23.94       18.76      3.76 o 
   8   0   8       25.97       31.96      4.19 o 
  -6   1   8       13.51       12.28      2.45 o 
  -5   1   8       23.02       23.99      2.64 o 
  -4   1   8       75.63       76.65      3.11 o 
  -3   1   8        3.37        1.80      0.81 o 
  -2   1   8      271.39      246.37      4.36 o 
  -1   1   8       11.82       10.41      1.58 o 
   0   1   8       42.56       40.87      1.59 o 
   1   1   8        0.12        0.27      0.19 o 
   2   1   8       10.43        8.48      2.50 o 
   3   1   8        5.76        6.41      1.02 o 
   4   1   8        0.04        0.24      0.30 o 
   5   1   8        1.18        0.64      0.35 o 
   6   1   8       20.22       21.22      2.50 o 
   7   1   8        0.07        0.39      0.92 o 
   8   1   8        2.82        2.16      3.03 o 
  -6   2   8        0.29        0.49      1.06 o 
  -5   2   8       22.72       23.19      3.10 o 
  -4   2   8       71.76       66.69      2.59 o 
  -3   2   8      134.29      125.09      3.55 o 
  -2   2   8      125.19      114.74      2.80 o 
  -1   2   8      102.56      108.04      2.90 o 
   0   2   8        1.35        2.11      0.79 o 
   1   2   8       29.75       29.18      1.47 o 
   2   2   8       58.65       52.36      2.55 o 
   3   2   8      173.65      165.85      4.33 o 
   4   2   8      346.54      360.71      5.07 o 
   5   2   8       59.82       58.75      2.32 o 
   6   2   8      101.90       96.51      3.21 o 
   7   2   8        0.79        0.39      0.56 o 
   8   2   8        6.22        5.71      6.77 o 
  -6   3   8        0.25        0.70      0.99 o 
  -5   3   8        7.33        6.66      2.19 o 
  -4   3   8       72.15       72.43      3.04 o 
  -3   3   8        0.15        0.50      0.59 o 
  -2   3   8       47.89       37.63      2.03 o 
  -1   3   8       15.19       16.79      1.21 o 
   0   3   8      156.15      129.70      3.08 o 
   1   3   8       36.34       31.66      1.34 o 
   2   3   8        0.48        0.63      0.32 o 
   3   3   8      239.58      234.82      7.58 o 
   4   3   8        2.33        1.24      0.68 o 
   5   3   8        4.84        3.92      1.95 o 
   6   3   8        0.22        0.38      0.51 o 
   7   3   8       41.39       41.69      4.55 o 
   8   3   8       11.85        8.22     10.65 o 
  -6   4   8       47.42       50.65      3.10 o 
  -5   4   8       27.33       26.73      2.35 o 
  -4   4   8        0.09        0.34      0.68 o 
  -3   4   8      101.53       98.05      3.21 o 
  -2   4   8      745.96      749.13      7.93 o 
  -1   4   8      122.90      117.51      5.17 o 
   0   4   8       64.94       58.30      2.36 o 
   1   4   8        0.11        0.09      0.13 o 
   2   4   8       89.99       75.53      2.69 o 
   3   4   8      558.45      571.33     13.83 o 
   4   4   8      316.78      317.34     14.19 o 
   5   4   8      275.40      266.66      6.83 o 
   6   4   8       10.24       11.88      1.33 o 
   7   4   8        0.05        0.40      1.54 o 
   8   4   8        2.17        1.57      1.30 o 
  -6   5   8        5.25        3.21      2.19 o 
  -5   5   8        1.37        1.04      0.60 o 
  -4   5   8       17.15       17.93      2.46 o 
  -3   5   8        0.02        0.39      0.70 o 
  -2   5   8      234.22      232.94      4.19 o 
  -1   5   8      174.95      160.76      3.08 o 
   0   5   8        2.24        3.09      1.31 o 
   1   5   8      172.99      158.50      7.84 o 
   2   5   8       96.80      103.66      3.99 o 
   3   5   8      146.70      140.17      5.37 o 
   4   5   8      153.91      146.43      3.56 o 
   5   5   8       34.58       29.95      2.16 o 
   6   5   8       12.79       12.14      1.73 o 
   7   5   8       62.61       64.77      4.79 o 
   8   5   8        8.33        6.41     10.28 o 
  -6   6   8        0.32        0.47      0.58 o 
  -5   6   8       11.37       10.91      4.69 o 
  -4   6   8       46.66       46.24      2.66 o 
  -3   6   8      111.88      102.85      3.62 o 
  -2   6   8      110.24      109.63      3.09 o 
  -1   6   8      106.27       98.02      2.51 o 
   0   6   8       33.62       31.35      1.92 o 
   1   6   8      166.26      151.10      8.83 o 
   2   6   8      235.46      213.06      4.35 o 
   3   6   8       10.51       11.02      3.51 o 
   4   6   8      190.11      181.10      5.78 o 
   5   6   8      193.04      190.03     11.95 o 
   6   6   8       33.12       33.96      3.75 o 
   7   6   8        0.32        0.95      1.16 o 
  -6   7   8        0.61        1.01      1.31 o 
  -5   7   8        1.80        1.39      1.49 o 
  -4   7   8       47.99       48.15      2.36 o 
  -3   7   8        4.27        3.07      1.14 o 
  -2   7   8      406.66      403.00     11.45 o 
  -1   7   8      185.35      169.94      9.59 o 
   0   7   8      152.28      141.78      3.98 o 
   1   7   8      138.75      135.91      3.87 o 
   2   7   8       22.58       20.92      1.78 o 
   3   7   8       78.08       71.77      2.97 o 
   4   7   8        0.21        0.66      0.65 o 
   5   7   8       44.23       46.31      3.48 o 
   6   7   8       40.31       44.13      3.35 o 
   7   7   8        8.89        6.32     11.86 o 
  -5   8   8       14.70       10.83      8.89 o 
  -4   8   8       97.44       98.19      3.61 o 
  -3   8   8        7.78        8.58      2.74 o 
  -2   8   8        0.30        0.64      1.36 o 
  -1   8   8       23.12       22.76      6.44 o 
   0   8   8      565.37      604.35      9.95 o 
   1   8   8       14.51       14.27      3.46 o 
   2   8   8        2.46        2.18      0.94 o 
   3   8   8        7.66        6.00      1.87 o 
   4   8   8       24.78       24.26      2.74 o 
   5   8   8       66.19       71.26      5.29 o 
   6   8   8       24.34       23.98      3.76 o 
   7   8   8        9.28        4.03      7.71 o 
  -5   9   8        0.28        0.20      1.23 o 
  -4   9   8        0.15        0.57      0.80 o 
  -3   9   8       32.35       29.28      3.01 o 
  -2   9   8       39.51       34.57      3.08 o 
  -1   9   8      375.00      375.86      8.20 o 
   0   9   8        1.21        1.25      0.87 o 
   1   9   8       40.23       40.02      2.35 o 
   2   9   8       60.02       57.53      2.67 o 
   3   9   8       21.64       19.88      1.71 o 
   4   9   8        6.19        9.51      5.54 o 
   5   9   8       70.18       72.51      4.70 o 
   6   9   8        2.96        2.18      1.65 o 
  -4  10   8        0.60        1.38      1.58 o 
  -3  10   8       25.51       29.44      2.75 o 
  -2  10   8        3.97        4.79      1.79 o 
  -1  10   8       50.92       47.63      3.34 o 
   0  10   8       18.01       18.44      2.63 o 
   1  10   8       85.84       92.66      3.55 o 
   2  10   8        8.04        8.51      2.49 o 
   3  10   8        4.38        4.03      2.06 o 
   4  10   8        7.64        6.05      5.70 o 
   5  10   8        0.42        1.67      1.53 o 
   6  10   8       16.22       19.47      4.84 o 
  -4  11   8       24.82       24.55      4.48 o 
  -3  11   8       23.91       24.82      3.38 o 
  -2  11   8       41.35       39.66      3.97 o 
  -1  11   8        5.01        5.56      2.78 o 
   0  11   8        3.46        2.90      1.90 o 
   1  11   8        0.09        0.37      0.99 o 
   2  11   8        0.34        0.61      0.80 o 
   3  11   8        1.13        2.77      2.82 o 
   4  11   8        0.43        0.74      1.10 o 
   5  11   8        5.63        3.92      3.72 o 
  -3  12   8        1.56        0.92      1.31 o 
  -2  12   8       15.04       10.16      5.91 o 
  -1  12   8        0.68        0.45      1.27 o 
   0  12   8        5.92        4.59      2.31 o 
   1  12   8       30.73       29.98      3.45 o 
   2  12   8       32.56       36.80      3.83 o 
   3  12   8        0.00        1.43      2.16 o 
   4  12   8        2.03        2.11      2.56 o 
  -1  13   8       16.95       13.96      3.83 o 
   0  13   8        0.06        0.30      0.91 o 
   1  13   8       21.36       19.20      5.11 o 
   2  13   8        4.32        1.85      1.69 o 
  -1  -6   9        8.73        4.40      3.92 o 
   0  -6   9       92.57       88.72      5.34 o 
   1  -6   9       78.12       84.46      4.90 o 
   2  -6   9        9.30        9.98      4.02 o 
   3  -6   9        0.99        0.79      0.85 o 
  -3  -5   9        2.36        1.63      2.59 o 
  -2  -5   9       22.97       23.89      2.76 o 
  -1  -5   9       32.24       33.56      3.35 o 
   0  -5   9        0.38        0.85      1.43 o 
   1  -5   9       92.13       96.27      5.21 o 
   2  -5   9        0.33        2.02      1.34 o 
   3  -5   9        2.22        2.39      1.20 o 
   4  -5   9        9.99        5.32      4.65 o 
   5  -5   9        1.10        1.19      1.34 o 
  -3  -4   9        0.82        1.23      1.18 o 
  -2  -4   9        5.59        5.86      3.02 o 
  -1  -4   9       29.10       26.97      2.68 o 
   0  -4   9      281.25      280.56     11.91 o 
   1  -4   9       63.97       65.92      3.64 o 
   2  -4   9       13.66       15.22      5.64 o 
   3  -4   9       14.21       14.48      3.88 o 
   4  -4   9        2.64        2.66      2.20 o 
   5  -4   9       22.51       24.51      3.15 o 
   6  -4   9       32.28       37.75      4.23 o 
  -4  -3   9        2.83        2.51      1.54 o 
  -3  -3   9        6.26        6.92      3.42 o 
  -2  -3   9        0.02        0.50      0.86 o 
  -1  -3   9        9.09        8.46      4.54 o 
   0  -3   9       22.24       21.80      2.78 o 
   1  -3   9        8.20       11.75      4.34 o 
   2  -3   9        0.05        0.35      1.11 o 
   3  -3   9       33.25       35.24      2.42 o 
   4  -3   9       13.46       11.85      2.23 o 
   5  -3   9        1.27        1.08      1.34 o 
   6  -3   9       17.22       19.68      3.73 o 
  -5  -2   9        9.78        6.51      3.87 o 
  -4  -2   9       35.14       36.84      2.84 o 
  -3  -2   9       44.38       45.85      2.67 o 
  -2  -2   9       25.04       26.52      4.96 o 
  -1  -2   9       73.82       65.40      3.91 o 
   0  -2   9       72.22       70.61      4.57 o 
   1  -2   9      338.23      359.68     15.55 o 
   2  -2   9       27.77       24.93      2.54 o 
   3  -2   9        4.25        6.28      2.00 o 
   4  -2   9       26.25       26.31      3.34 o 
   5  -2   9        7.89        8.37      4.50 o 
   6  -2   9       47.77       54.42      3.81 o 
   7  -2   9       76.13       83.56      5.88 o 
  -5  -1   9        8.31        4.33      3.45 o 
  -4  -1   9        0.06        0.15      1.22 o 
  -3  -1   9        1.08        1.57      0.82 o 
  -2  -1   9        6.31        6.71      2.03 o 
  -1  -1   9      151.78      152.16      4.74 o 
   0  -1   9        9.51       12.20      3.23 o 
   1  -1   9      189.06      198.75      6.04 o 
   2  -1   9       81.77       88.22      3.92 o 
   3  -1   9        5.38        6.03      2.38 o 
   4  -1   9       73.56       80.17      3.36 o 
   5  -1   9        7.13        7.49      2.85 o 
   6  -1   9       14.43       18.26      3.08 o 
   7  -1   9       59.95       65.38      4.35 o 
  -5   0   9       44.09       42.93      2.38 o 
  -4   0   9        4.56        4.62      2.00 o 
  -3   0   9        0.21        0.37      0.78 o 
  -2   0   9       32.76       24.61      1.98 o 
  -1   0   9      112.16      101.85      3.12 o 
   0   0   9      220.74      196.04      7.44 o 
   1   0   9        2.60        2.52      0.99 o 
   2   0   9       71.21       70.08      2.90 o 
   3   0   9       14.26       14.79      4.37 o 
   4   0   9       51.77       56.03      2.84 o 
   5   0   9       32.58       32.95      2.18 o 
   6   0   9        2.33        1.99      1.09 o 
   7   0   9       68.25       73.91      5.09 o 
  -6   1   9        0.19        1.57      1.80 o 
  -5   1   9        2.96        2.21      1.02 o 
  -4   1   9       29.19       25.39      3.50 o 
  -3   1   9        5.71        7.02      2.07 o 
  -2   1   9       22.03       20.82      2.60 o 
  -1   1   9       16.65       14.70      1.43 o 
   0   1   9       32.82       34.92      2.13 o 
   1   1   9      250.56      203.31     11.21 o 
   2   1   9       40.25       37.76      2.06 o 
   3   1   9      207.77      215.14      5.97 o 
   4   1   9       81.33       75.28      3.88 o 
   5   1   9       22.07       22.68      1.76 o 
   6   1   9       20.64       20.56      2.93 o 
   7   1   9        5.32        4.95      3.33 o 
  -6   2   9       49.87       44.13      3.20 o 
  -5   2   9       12.53        9.19      3.15 o 
  -4   2   9        5.75        5.65      2.10 o 
  -3   2   9       43.78       45.53      2.22 o 
  -2   2   9       12.54       11.45      2.98 o 
  -1   2   9      398.60      358.22     11.28 o 
   0   2   9        0.77        0.36      0.66 o 
   1   2   9       28.88       28.59      1.34 o 
   2   2   9        0.56        1.04      0.57 o 
   3   2   9      594.47      581.63     37.08 o 
   4   2   9       20.34       17.92      1.57 o 
   5   2   9        0.95        1.42      0.80 o 
   6   2   9       17.55       16.37      1.94 o 
   7   2   9       15.90       19.36      2.20 o 
   8   2   9        0.11        0.44      1.68 o 
  -6   3   9        0.23        0.61      1.07 o 
  -5   3   9        0.39        0.55      0.62 o 
  -4   3   9        2.53        2.17      0.89 o 
  -3   3   9       37.02       33.75      4.07 o 
  -2   3   9        7.46        7.35      1.97 o 
  -1   3   9       44.10       50.40      1.98 o 
   0   3   9      125.16      113.92      2.71 o 
   1   3   9       16.97       14.86      2.13 o 
   2   3   9      496.24      480.50     27.07 o 
   3   3   9        5.50        7.07      2.36 o 
   4   3   9      105.99      101.74      4.36 o 
   5   3   9       67.56       63.59      2.54 o 
   6   3   9        1.57        1.44      0.99 o 
   7   3   9        0.17        0.05      1.03 o 
   8   3   9       31.21       34.05      4.43 o 
  -6   4   9        2.55        3.13      2.03 o 
  -5   4   9        0.63        0.50      0.51 o 
  -4   4   9        9.68        9.90      3.03 o 
  -3   4   9        1.39        1.11      0.76 o 
  -2   4   9       44.42       35.86      2.21 o 
  -1   4   9       18.79       15.95      1.58 o 
   0   4   9        5.85        6.06      1.14 o 
   1   4   9       50.38       56.77      1.59 o 
   2   4   9      158.24      147.17      3.02 o 
   3   4   9       48.54       48.50      2.18 o 
   4   4   9      208.27      202.37      8.41 o 
   5   4   9       42.38       40.94      2.51 o 
   6   4   9       24.09       21.95      1.79 o 
   7   4   9        2.77        2.08      1.69 o 
  -6   5   9        1.70        1.41      1.47 o 
  -5   5   9        0.01        0.31      0.66 o 
  -4   5   9       21.43       25.42      2.61 o 
  -3   5   9        4.38        3.27      1.26 o 
  -2   5   9       31.11       25.46      2.26 o 
  -1   5   9      120.57      109.80      2.72 o 
   0   5   9        4.91        4.06      1.42 o 
   1   5   9      141.58      136.46      4.89 o 
   2   5   9        7.27        7.39      2.25 o 
   3   5   9       43.60       33.55      3.16 o 
   4   5   9        0.00        0.37      0.42 o 
   5   5   9        0.01        0.47      0.65 o 
   6   5   9        5.52        5.77      5.35 o 
   7   5   9       13.20       13.43      5.32 o 
  -6   6   9        3.97        2.65      2.18 o 
  -5   6   9       43.16       46.74      3.79 o 
  -4   6   9        3.29        4.72      2.03 o 
  -3   6   9       57.35       52.46      2.56 o 
  -2   6   9       31.29       24.31      1.92 o 
  -1   6   9      125.09      121.85      4.21 o 
   0   6   9      151.94      157.15      4.43 o 
   1   6   9       92.59       86.76      4.16 o 
   2   6   9       38.49       37.35      2.17 o 
   3   6   9       17.75       14.76      4.00 o 
   4   6   9      106.59      102.69      5.15 o 
   5   6   9       23.08       26.50      1.80 o 
   6   6   9       24.44       24.10      2.63 o 
   7   6   9        9.47        4.98     11.94 o 
  -5   7   9        2.94        2.59      2.40 o 
  -4   7   9       53.38       57.09      3.36 o 
  -3   7   9        0.11        0.62      0.88 o 
  -2   7   9        1.68        2.59      1.02 o 
  -1   7   9        0.29        1.30      1.04 o 
   0   7   9       98.65       90.11      3.78 o 
   1   7   9        0.69        1.25      0.62 o 
   2   7   9      158.76      148.33      5.00 o 
   3   7   9       10.60       10.35      3.97 o 
   4   7   9       21.03       25.76      2.36 o 
   5   7   9        9.92        6.74      4.95 o 
   6   7   9       17.20       12.20      7.34 o 
   7   7   9        0.20        0.61      1.72 o 
  -5   8   9        2.17        2.45      1.76 o 
  -4   8   9        5.96        8.13      3.47 o 
  -3   8   9       27.68       28.25      6.12 o 
  -2   8   9        3.90        3.43      1.21 o 
  -1   8   9      139.20      134.29      4.79 o 
   0   8   9       57.85       49.21      2.86 o 
   1   8   9       31.35       31.86      2.72 o 
   2   8   9       28.52       29.25      2.34 o 
   3   8   9       25.30       22.10      2.41 o 
   4   8   9        0.53        0.30      1.18 o 
   5   8   9       27.51       24.37      9.03 o 
   6   8   9       57.61       59.99      4.54 o 
   7   8   9       18.21       16.69      4.36 o 
  -5   9   9       15.78       10.37      7.10 o 
  -4   9   9        2.84        3.28      2.10 o 
  -3   9   9       17.60       19.83      2.67 o 
  -2   9   9       62.79       69.18      3.52 o 
  -1   9   9        0.81        1.42      1.18 o 
   0   9   9       15.87       17.90      4.69 o 
   1   9   9       34.03       31.30      2.72 o 
   2   9   9        0.10        0.55      0.73 o 
   3   9   9        8.22        7.18      2.82 o 
   4   9   9        0.83        0.68      1.22 o 
   5   9   9        4.63        6.13      3.70 o 
   6   9   9        7.96        7.66      6.83 o 
  -4  10   9       16.66       19.16      8.30 o 
  -3  10   9       39.08       43.54      4.34 o 
  -2  10   9       37.81       37.69      3.01 o 
  -1  10   9       23.18       19.08      3.76 o 
   0  10   9        2.79        3.99      1.52 o 
   1  10   9        6.45        5.10      1.88 o 
   2  10   9        2.30        1.55      0.91 o 
   3  10   9        1.37        2.42      1.85 o 
   4  10   9        0.03        0.32      1.58 o 
   5  10   9        0.12        1.00      1.72 o 
  -3  11   9       24.99       23.97      2.68 o 
  -2  11   9       31.20       31.62      3.26 o 
  -1  11   9        0.82        1.12      0.70 o 
   0  11   9       42.95       39.72      3.05 o 
   1  11   9        4.24        3.52      1.77 o 
   2  11   9        1.60        2.09      1.35 o 
   3  11   9        0.39        0.71      1.09 o 
   4  11   9        0.12        0.51      1.34 o 
   5  11   9        9.20        9.41      7.75 o 
  -2  12   9       67.35       73.83      4.77 o 
  -1  12   9        1.11        0.75      1.11 o 
   0  12   9        4.29        3.54      2.93 o 
   1  12   9        5.17        4.01      2.86 o 
   2  12   9       16.16       12.48      9.22 o 
   3  12   9        0.85        1.03      1.72 o 
   0  13   9        1.39        1.67      1.33 o 
   1  13   9       21.68       18.99      5.15 o 
  -1  -5  10        0.60        0.67      1.20 o 
   0  -5  10        6.93        8.04      2.99 o 
   1  -5  10        7.81        6.32      4.12 o 
   2  -5  10        0.35        1.13      1.00 o 
   3  -5  10        0.34        0.68      0.80 o 
  -2  -4  10        2.41        2.60      1.41 o 
  -1  -4  10        0.15        0.18      1.42 o 
   0  -4  10        0.41        0.86      1.27 o 
   1  -4  10       11.00       11.55      5.26 o 
   2  -4  10       42.18       49.52      4.08 o 
   3  -4  10        2.13        2.35      1.52 o 
   4  -4  10        4.94        4.23      2.69 o 
   5  -4  10        3.65        2.05      1.55 o 
  -3  -3  10        0.18        0.42      0.89 o 
  -2  -3  10       23.82       25.40      4.15 o 
  -1  -3  10       15.09       12.22      6.16 o 
   0  -3  10       35.62       34.49      3.01 o 
   1  -3  10        0.57        0.59      1.02 o 
   2  -3  10       36.42       35.95      2.97 o 
   3  -3  10        3.20        2.22      1.51 o 
   4  -3  10       26.73       31.68      2.71 o 
   5  -3  10       31.18       37.20      3.81 o 
  -4  -2  10       18.57       13.76      9.45 o 
  -3  -2  10        0.29        0.66      0.94 o 
  -2  -2  10        0.38        0.66      1.18 o 
  -1  -2  10        4.08        4.58      1.77 o 
   0  -2  10       19.67       21.91      3.63 o 
   1  -2  10       16.45       17.95      3.63 o 
   2  -2  10       80.48       82.18      4.63 o 
   3  -2  10        9.94        8.68      2.65 o 
   4  -2  10       12.47        9.36      5.31 o 
   5  -2  10        7.35        7.19      4.22 o 
   6  -2  10       32.18       30.56      3.42 o 
  -4  -1  10        6.92        6.14      3.50 o 
  -3  -1  10        9.27        7.57      3.11 o 
  -2  -1  10       18.70       15.82      6.23 o 
  -1  -1  10        3.95        3.81      1.62 o 
   0  -1  10       10.22        9.93      4.10 o 
   1  -1  10        8.79        9.73      3.38 o 
   2  -1  10        7.24        8.85      2.49 o 
   3  -1  10       14.14       19.70      2.98 o 
   4  -1  10       18.68       14.33      2.64 o 
   5  -1  10        0.73        1.37      0.98 o 
   6  -1  10       32.81       31.30      3.00 o 
  -5   0  10        0.01        0.32      0.73 o 
  -4   0  10        4.62        3.99      1.92 o 
  -3   0  10       16.76       16.46      3.77 o 
  -2   0  10       63.25       60.22      2.31 o 
  -1   0  10        6.56        6.66      2.33 o 
   0   0  10       87.12       83.92      3.76 o 
   1   0  10       55.49       52.58      2.93 o 
   2   0  10      194.44      201.20      6.75 o 
   3   0  10      133.44      131.23      4.77 o 
   4   0  10        2.89        4.43      1.63 o 
   5   0  10       78.70       76.92      3.47 o 
   6   0  10       16.95       14.54      8.31 o 
   7   0  10       32.53       35.03      3.89 o 
  -5   1  10       15.99       15.04      2.86 o 
  -4   1  10       15.28       10.45      4.19 o 
  -3   1  10        0.00        0.77      0.71 o 
  -2   1  10        0.19        0.60      0.55 o 
  -1   1  10       69.32       65.44      2.70 o 
   0   1  10      101.98      103.11      3.85 o 
   1   1  10       18.07       19.62      2.92 o 
   2   1  10       76.09       82.83      3.33 o 
   3   1  10       15.77       16.20      6.12 o 
   4   1  10       33.21       33.69      2.21 o 
   5   1  10      139.35      151.01      3.93 o 
   6   1  10       11.97       12.99      3.03 o 
   7   1  10        2.36        1.10      0.91 o 
  -5   2  10        6.97        5.78      2.64 o 
  -4   2  10       38.68       41.94      2.33 o 
  -3   2  10        2.41        2.49      0.97 o 
  -2   2  10       24.29       23.63      2.00 o 
  -1   2  10        3.68        3.38      1.32 o 
   0   2  10       61.35       52.58      2.18 o 
   1   2  10      125.69      105.88      6.13 o 
   2   2  10      155.02      159.40      5.08 o 
   3   2  10      128.02      124.19      4.57 o 
   4   2  10       45.24       45.47      2.43 o 
   5   2  10       36.61       36.94      2.18 o 
   6   2  10       44.11       42.43      3.02 o 
   7   2  10        6.25        2.79      2.64 o 
  -5   3  10        0.01        0.67      0.94 o 
  -4   3  10        6.88        7.57      2.63 o 
  -3   3  10        6.88        5.40      1.95 o 
  -2   3  10       51.26       49.73      2.54 o 
  -1   3  10        6.05        8.51      2.36 o 
   0   3  10       61.84       53.96      2.26 o 
   1   3  10       23.16       17.56      1.69 o 
   2   3  10        0.00        0.20      0.38 o 
   3   3  10        9.94        9.83      1.12 o 
   4   3  10      110.35      110.29      4.07 o 
   5   3  10        0.14        0.02      0.60 o 
   6   3  10       18.18       16.26      2.21 o 
  -5   4  10       67.26       71.62      3.50 o 
  -4   4  10        3.16        3.54      1.51 o 
  -3   4  10       20.06       21.58      2.64 o 
  -2   4  10        7.52        4.70      1.53 o 
  -1   4  10       11.80       10.70      1.47 o 
   0   4  10      276.59      222.34      8.67 o 
   1   4  10      219.61      200.16      7.08 o 
   2   4  10       90.18       74.60      3.06 o 
   3   4  10       67.35       66.54      4.38 o 
   4   4  10        8.49        7.54      2.92 o 
   5   4  10       11.12        9.06      1.76 o 
   6   4  10        2.24        1.36      0.95 o 
  -5   5  10       15.98       13.97      4.05 o 
  -4   5  10        5.93        4.87      1.55 o 
  -3   5  10       52.38       49.34      2.22 o 
  -2   5  10        2.05        1.99      0.81 o 
  -1   5  10        0.84        0.49      0.43 o 
   0   5  10       38.43       37.69      3.77 o 
   1   5  10       13.02       12.75      3.83 o 
   2   5  10      111.24      107.93      5.66 o 
   3   5  10       89.79       75.05      4.27 o 
   4   5  10        4.60        3.57      1.32 o 
   5   5  10        4.32        3.40      2.03 o 
   6   5  10        0.31        0.53      0.74 o 
  -5   6  10       50.89       54.77      4.38 o 
  -4   6  10        0.12        0.60      0.79 o 
  -3   6  10        6.11        6.78      2.38 o 
  -2   6  10        0.13        0.45      1.01 o 
  -1   6  10       36.59       33.08      5.25 o 
   0   6  10      161.04      147.10      4.67 o 
   1   6  10      309.38      273.46      9.96 o 
   2   6  10       48.45       50.85      3.19 o 
   3   6  10        4.79        4.50      2.38 o 
   4   6  10        0.79        0.61      1.03 o 
   5   6  10       54.64       47.80      3.08 o 
   6   6  10        0.46        0.60      0.89 o 
   7   6  10        0.08        1.24      2.00 o 
  -5   7  10        0.01        0.19      1.21 o 
  -4   7  10        9.72        7.94      4.30 o 
  -3   7  10       19.21       20.02      4.49 o 
  -2   7  10       18.26       17.90      4.23 o 
  -1   7  10       86.83       81.88      3.64 o 
   0   7  10        1.43        1.66      0.99 o 
   1   7  10       10.49       11.86      2.91 o 
   2   7  10        1.35        3.90      1.39 o 
   3   7  10       34.73       36.56      2.61 o 
   4   7  10       24.94       24.03      3.99 o 
   5   7  10        1.85        1.85      1.32 o 
   6   7  10        6.95        6.90      4.37 o 
   7   7  10        6.44        4.57      8.62 o 
  -5   8  10        0.95        1.94      3.07 o 
  -4   8  10        0.00        0.05      0.68 o 
  -3   8  10       11.19        9.30      2.98 o 
  -2   8  10       11.85       11.29      2.67 o 
  -1   8  10       43.59       39.37      3.67 o 
   0   8  10       86.23       76.44      3.63 o 
   1   8  10        8.56        8.75      2.59 o 
   2   8  10       10.17       13.32      3.57 o 
   3   8  10        0.01        0.68      0.69 o 
   4   8  10        3.56        3.24      1.41 o 
   5   8  10        5.27        3.74      3.25 o 
   6   8  10       91.36      102.22      7.61 o 
  -4   9  10        0.70        0.39      1.07 o 
  -3   9  10       56.13       53.20      5.62 o 
  -2   9  10        3.72        3.30      1.47 o 
  -1   9  10        1.00        1.58      1.17 o 
   0   9  10        0.07        0.48      0.68 o 
   1   9  10        0.09        0.60      1.07 o 
   2   9  10       27.37       30.50      2.45 o 
   3   9  10        0.05        0.25      0.83 o 
   4   9  10        6.34        7.00      3.96 o 
   5   9  10       20.33       23.53      9.18 o 
   6   9  10        1.22        1.74      1.40 o 
  -4  10  10        3.63        4.39      3.02 o 
  -3  10  10       10.36       11.43      5.79 o 
  -2  10  10        1.21        0.49      0.74 o 
  -1  10  10       34.96       33.22      3.95 o 
   0  10  10        1.95        1.82      0.92 o 
   1  10  10        0.50        0.88      0.92 o 
   2  10  10        2.10        1.87      0.96 o 
   3  10  10       19.26       22.85      3.73 o 
   4  10  10        0.32        1.14      1.34 o 
   5  10  10       87.23      103.65      6.55 o 
  -3  11  10        1.77        1.60      1.41 o 
  -2  11  10        1.82        1.58      0.97 o 
  -1  11  10       21.90       22.34      3.37 o 
   0  11  10        1.93        1.50      1.11 o 
   1  11  10       23.31       23.63      2.62 o 
   2  11  10       11.92       14.13      1.97 o 
   3  11  10        2.14        1.58      1.54 o 
   4  11  10        0.32        0.72      1.49 o 
  -2  12  10        5.14        5.18      3.46 o 
  -1  12  10        0.00        0.48      1.34 o 
   0  12  10        2.77        2.02      1.64 o 
   1  12  10        1.92        1.08      1.12 o 
   2  12  10        0.60        0.73      1.29 o 
   3  12  10        2.23        1.41      1.46 o 
  -1  -4  11        5.46        4.57      1.84 o 
   0  -4  11        4.01        3.61      2.95 o 
   1  -4  11        0.52        0.28      1.19 o 
   2  -4  11        0.87        1.59      1.28 o 
   3  -4  11       40.85       49.16      4.39 o 
  -2  -3  11        7.55        5.52      3.46 o 
  -1  -3  11        0.27        0.56      1.10 o 
   0  -3  11        0.37        1.44      1.58 o 
   1  -3  11       25.11       24.58      3.85 o 
   2  -3  11       42.99       46.48      3.29 o 
   3  -3  11        0.89        1.29      1.11 o 
   4  -3  11        0.30        0.65      0.75 o 
   5  -3  11        3.13        1.88      1.75 o 
  -3  -2  11       19.48       18.96      4.34 o 
  -2  -2  11       46.95       45.57      3.60 o 
  -1  -2  11        0.11        0.54      0.96 o 
   0  -2  11        5.03        5.43      2.20 o 
   1  -2  11        2.82        2.81      1.36 o 
   2  -2  11       15.80       13.78      4.92 o 
   3  -2  11      125.14      123.90     11.78 o 
   4  -2  11       38.01       41.42      2.87 o 
   5  -2  11       63.33       64.61      4.04 o 
  -3  -1  11       20.98       17.84      2.86 o 
  -2  -1  11        0.61        0.74      0.75 o 
  -1  -1  11       21.83       18.86      4.20 o 
   0  -1  11        8.41        6.95      2.77 o 
   1  -1  11       48.86       47.42      3.20 o 
   2  -1  11        2.29        2.57      1.30 o 
   3  -1  11        3.89        4.64      2.31 o 
   4  -1  11        4.12        2.74      1.38 o 
   5  -1  11       94.67      112.78      5.17 o 
   6  -1  11        6.05        3.29      2.84 o 
  -4   0  11       11.46       12.54      3.80 o 
  -3   0  11       37.04       39.18      2.88 o 
  -2   0  11       46.75       45.47      3.11 o 
  -1   0  11        2.51        4.60      1.54 o 
   0   0  11        0.00        0.24      0.90 o 
   1   0  11        0.00        0.59      0.72 o 
   2   0  11       78.63       80.30      3.36 o 
   3   0  11       38.05       36.64      2.89 o 
   4   0  11      205.20      205.19      5.07 o 
   5   0  11       16.06       13.47      2.92 o 
   6   0  11       12.04        9.65      2.71 o 
  -4   1  11       21.71       23.94      2.48 o 
  -3   1  11       10.80       11.94      3.36 o 
  -2   1  11        0.74        2.08      1.20 o 
  -1   1  11        2.79        3.55      1.69 o 
   0   1  11        0.12        0.38      0.86 o 
   1   1  11       26.51       23.46      2.50 o 
   2   1  11        1.28        1.44      0.85 o 
   3   1  11       48.04       48.01      2.75 o 
   4   1  11       52.45       53.27      2.77 o 
   5   1  11        5.54        5.34      2.28 o 
   6   1  11       24.42       28.03      3.44 o 
   7   1  11        0.73        0.69      1.71 o 
  -4   2  11        5.13        4.73      2.10 o 
  -3   2  11       49.99       55.40      2.97 o 
  -2   2  11        7.28        8.49      2.50 o 
  -1   2  11        0.07        0.20      0.57 o 
   0   2  11       67.93       53.51      3.54 o 
   1   2  11       54.44       53.02      3.07 o 
   2   2  11       61.85       59.66      2.85 o 
   3   2  11      115.87      109.90      4.02 o 
   4   2  11       23.19       20.37      1.87 o 
   5   2  11        0.02        0.50      1.09 o 
   6   2  11        0.22        0.41      0.80 o 
   7   2  11        3.90        1.08      2.66 o 
  -5   3  11       14.89       13.33      3.16 o 
  -4   3  11       16.90       19.24      3.11 o 
  -3   3  11        1.87        2.38      0.99 o 
  -2   3  11       19.35       20.91      4.70 o 
  -1   3  11        0.02        0.54      0.44 o 
   0   3  11       73.52       59.74      2.35 o 
   1   3  11        5.37        3.14      0.97 o 
   2   3  11       80.94       80.50      3.66 o 
   3   3  11       18.45       15.23      3.27 o 
   4   3  11        4.77        4.92      2.78 o 
   5   3  11       16.11       15.99      4.83 o 
   6   3  11        6.07        3.67      6.47 o 
  -5   4  11        0.23        0.39      0.80 o 
  -4   4  11       24.18       26.26      3.37 o 
  -3   4  11       11.02       13.74      2.66 o 
  -2   4  11       33.19       36.81      2.09 o 
  -1   4  11       75.27       56.75      2.32 o 
   0   4  11        6.49        3.82      1.63 o 
   1   4  11       27.01       30.35      2.55 o 
   2   4  11      100.89       88.67      7.97 o 
   3   4  11       22.38       21.55      3.46 o 
   4   4  11        8.54        7.85      4.49 o 
   5   4  11        0.07        0.60      1.07 o 
   6   4  11       15.20       15.63      2.20 o 
  -5   5  11        8.49        6.25      4.83 o 
  -4   5  11        6.26        4.33      2.07 o 
  -3   5  11       20.17       20.28      2.59 o 
  -2   5  11        1.12        2.03      1.22 o 
  -1   5  11       26.85       24.15      5.30 o 
   0   5  11        5.42        8.09      2.74 o 
   1   5  11       64.40       51.91      3.42 o 
   2   5  11       47.58       40.48      2.46 o 
   3   5  11        4.56        4.68      1.97 o 
   4   5  11       29.41       27.33      2.25 o 
   5   5  11        0.91        1.78      1.56 o 
   6   5  11        2.15        1.43      2.00 o 
  -5   6  11       11.61        8.60      7.07 o 
  -4   6  11       10.72        7.99      3.95 o 
  -3   6  11       56.14       54.29      3.56 o 
  -2   6  11        9.24        6.78      2.66 o 
  -1   6  11        9.87       11.66      2.65 o 
   0   6  11       16.75       24.18      5.77 o 
   1   6  11        1.55        3.51      1.21 o 
   2   6  11       38.10       34.55      3.59 o 
   3   6  11        0.00        0.73      0.70 o 
   4   6  11        0.08        0.05      0.79 o 
   5   6  11        0.92        0.70      0.62 o 
   6   6  11        0.89       -0.15      1.59 o 
  -4   7  11        2.76        2.91      1.79 o 
  -3   7  11        2.69        3.37      1.73 o 
  -2   7  11        7.26        5.72      1.98 o 
  -1   7  11        5.44        7.96      2.64 o 
   0   7  11        1.10        3.57      1.58 o 
   1   7  11       37.04       32.44      3.38 o 
   2   7  11        5.50        4.69      1.58 o 
   3   7  11        1.36        2.02      0.95 o 
   4   7  11        5.08        7.56      3.27 o 
   5   7  11        1.68        1.08      1.03 o 
   6   7  11        9.88       10.71      2.48 o 
  -4   8  11       20.43       14.80      5.48 o 
  -3   8  11        6.23        6.96      2.72 o 
  -2   8  11        3.93        3.51      1.53 o 
  -1   8  11       20.68       21.60      4.99 o 
   0   8  11        0.91        1.92      0.89 o 
   1   8  11       24.66       23.81      5.82 o 
   2   8  11        7.14        4.38      1.89 o 
   3   8  11        1.57        1.83      0.93 o 
   4   8  11        1.13        1.22      0.90 o 
   5   8  11        0.75        1.27      1.01 o 
   6   8  11       21.71       24.54      2.93 o 
  -4   9  11       16.88       15.14     10.32 o 
  -3   9  11        2.08        1.64      0.99 o 
  -2   9  11        1.92        1.47      0.90 o 
  -1   9  11       18.17       22.43      7.62 o 
   0   9  11        6.77        5.37      2.42 o 
   1   9  11        0.39        0.88      0.87 o 
   2   9  11        5.72        7.82      2.85 o 
   3   9  11       24.18       23.65      3.07 o 
   4   9  11        9.28       10.13      6.41 o 
   5   9  11        8.19       10.09      6.29 o 
  -3  10  11        0.00        0.04      1.09 o 
  -2  10  11       15.91       14.49      5.55 o 
  -1  10  11        0.01        0.86      0.70 o 
   0  10  11        0.12        0.50      0.97 o 
   1  10  11        4.39        5.15      2.56 o 
   2  10  11        9.69        6.18      3.13 o 
   3  10  11       28.27       30.29      4.36 o 
   4  10  11        1.93        0.98      1.81 o 
   5  10  11       13.57       12.95      3.59 o 
  -2  11  11       12.84       13.97      2.82 o 
  -1  11  11        2.47        2.63      1.29 o 
   0  11  11        2.67        2.01      1.37 o 
   1  11  11        3.78        3.19      1.80 o 
   2  11  11        0.04        0.62      0.58 o 
   3  11  11        9.32        9.08      7.21 o 
   4  11  11       24.71       28.62      6.27 o 
  -1  12  11        3.30        3.34      2.08 o 
   0  12  11       18.63       17.90      2.84 o 
   1  12  11        0.52        0.65      0.86 o 
   2  12  11       13.55       10.53      8.90 o 
   0  -3  12        0.02        0.50      1.05 o 
   1  -3  12        0.71        0.91      1.17 o 
   2  -3  12       13.55        8.21      5.39 o 
   3  -3  12       22.83       26.55      2.96 o 
  -2  -2  12        6.76        3.83      2.64 o 
  -1  -2  12        5.13        3.80      2.65 o 
   0  -2  12       11.35        9.85      6.18 o 
   1  -2  12       16.06       10.70      6.77 o 
   2  -2  12       21.03       21.31      2.80 o 
   3  -2  12        0.13        0.11      1.05 o 
   4  -2  12        0.40        0.77      0.78 o 
  -2  -1  12       27.54       32.94      2.81 o 
  -1  -1  12        1.46        1.42      0.89 o 
   0  -1  12        0.05        0.44      0.97 o 
   1  -1  12       10.41        7.24      4.42 o 
   2  -1  12        3.28        2.74      1.21 o 
   3  -1  12       10.67        8.66      4.12 o 
   4  -1  12       87.88       87.17      4.96 o 
   5  -1  12       10.69        7.67     10.40 o 
  -3   0  12        5.62        4.64      2.71 o 
  -2   0  12       12.34       15.47      3.25 o 
  -1   0  12       27.08       24.69      2.73 o 
   0   0  12       73.69       73.18      3.54 o 
   1   0  12       20.55       18.87      3.13 o 
   2   0  12        1.55        0.88      0.91 o 
   3   0  12        3.06        3.60      2.13 o 
   4   0  12        0.04        0.39      1.04 o 
   5   0  12        2.65        4.22      3.09 o 
  -3   1  12       10.47        8.68      4.86 o 
  -2   1  12        1.90        1.39      0.78 o 
  -1   1  12        3.07        3.31      1.44 o 
   0   1  12        0.54        2.11      1.30 o 
   1   1  12        0.00        0.58      0.75 o 
   2   1  12        0.41        0.69      0.85 o 
   3   1  12       35.54       34.51      2.61 o 
   4   1  12       20.88       20.98      2.67 o 
   5   1  12        7.81        4.70      2.62 o 
   6   1  12        0.02        0.16      2.35 o 
  -4   2  12        0.40        0.57      0.83 o 
  -3   2  12       18.15       17.61      6.54 o 
  -2   2  12       10.23        8.77      3.30 o 
  -1   2  12       76.96       69.52      4.00 o 
   0   2  12        4.89        4.22      1.96 o 
   1   2  12        5.71        3.74      1.95 o 
   2   2  12       49.16       53.74      2.78 o 
   3   2  12        0.17        0.72      0.67 o 
   4   2  12       12.07        9.33      6.68 o 
   5   2  12       20.05       14.83      4.30 o 
  -4   3  12        8.35        8.59      4.23 o 
  -3   3  12        0.16        0.30      0.84 o 
  -2   3  12        6.09        5.27      2.02 o 
  -1   3  12       37.63       47.87      4.94 o 
   0   3  12        3.86        4.95      2.67 o 
   1   3  12        0.10        0.80      1.13 o 
   2   3  12        3.32        2.05      1.21 o 
   3   3  12       21.40       17.36      8.84 o 
   4   3  12       19.47       19.26      3.81 o 
   5   3  12        0.59        0.66      1.18 o 
   6   3  12        2.20        2.36      4.35 o 
  -4   4  12       25.66       25.71      3.86 o 
  -3   4  12        0.77        1.09      1.11 o 
  -2   4  12       15.01       13.94      4.69 o 
  -1   4  12        1.61        1.94      0.91 o 
   0   4  12       14.77       17.08      4.77 o 
   1   4  12       92.30       99.90      5.10 o 
   2   4  12        8.69       12.41      5.85 o 
   3   4  12        6.75        6.27      3.07 o 
   4   4  12        1.05        0.23      1.28 o 
   5   4  12        0.07        0.14      1.28 o 
   6   4  12       30.31       35.35      4.90 o 
  -4   5  12       13.07        9.06      4.86 o 
  -3   5  12        2.05        2.44      1.27 o 
  -2   5  12       81.04      101.37      4.88 o 
  -1   5  12       20.68       25.38      5.85 o 
   0   5  12        4.72        3.40      1.33 o 
   1   5  12        0.04        0.57      0.72 o 
   2   5  12        8.90        7.86      3.11 o 
   3   5  12        3.38        2.92      2.03 o 
   4   5  12        2.91        3.75      2.05 o 
   5   5  12        1.72        1.09      1.61 o 
   6   5  12        4.16        1.96      3.27 o 
  -4   6  12        0.12        0.38      0.75 o 
  -3   6  12       13.68       11.96      7.15 o 
  -2   6  12        7.92        7.67      3.13 o 
  -1   6  12       20.35       18.32      5.41 o 
   0   6  12       29.72       30.53      3.10 o 
   1   6  12       23.78       22.95      2.78 o 
   2   6  12        0.40        0.56      0.63 o 
   3   6  12        4.36        5.46      2.55 o 
   4   6  12        6.13        7.88      3.48 o 
   5   6  12       29.85       32.48      2.99 o 
   6   6  12        4.47        3.74      2.82 o 
  -4   7  12        7.08        4.08      2.98 o 
  -3   7  12       19.57       19.21      5.55 o 
  -2   7  12       24.43       33.12      4.07 o 
  -1   7  12       17.41       20.64      6.11 o 
   0   7  12        0.10        0.78      1.13 o 
   1   7  12        2.32        1.68      1.08 o 
   2   7  12       10.03       13.81      4.01 o 
   3   7  12        0.19        0.55      1.11 o 
   4   7  12        8.16        7.41      4.53 o 
   5   7  12        1.41        1.52      2.48 o 
   6   7  12        0.06        0.39      1.47 o 
  -3   8  12        7.58        5.30      2.96 o 
  -2   8  12       18.81       18.17      7.17 o 
  -1   8  12        1.43        1.80      1.19 o 
   0   8  12        5.95        9.43      3.21 o 
   1   8  12        0.04        0.44      1.02 o 
   2   8  12       17.80       15.98      5.76 o 
   3   8  12       15.18       15.45      4.76 o 
   4   8  12       22.70       25.62      2.57 o 
   5   8  12        0.30        0.79      0.87 o 
  -3   9  12        0.61        0.83      1.02 o 
  -2   9  12        0.76        0.31      0.73 o 
  -1   9  12        0.48        0.69      0.95 o 
   0   9  12        0.91        0.71      0.77 o 
   1   9  12       54.52       56.73      3.33 o 
   2   9  12       20.64       20.48      5.72 o 
   3   9  12       11.22        9.97      5.49 o 
   4   9  12        1.00        0.92      1.79 o 
   5   9  12        0.00        0.12      1.05 o 
  -2  10  12       10.82        7.92      4.86 o 
  -1  10  12        2.12        1.69      0.89 o 
   0  10  12        2.07        1.39      0.89 o 
   1  10  12        5.21        5.19      2.56 o 
   2  10  12        5.83        4.88      2.48 o 
   3  10  12        9.28        8.28      6.33 o 
   4  10  12        0.16        0.65      1.04 o 
  -1  11  12       23.54       23.40      3.08 o 
   0  11  12       41.75       47.39      2.99 o 
   1  11  12       58.59       60.82      4.30 o 
   2  11  12        0.70        0.84      0.83 o 
   3  11  12        5.09        4.40      5.39 o 
   1  -2  13       12.65        6.61      5.42 o 
   2  -2  13        0.40        0.85      1.30 o 
  -1  -1  13       21.51       23.17      2.97 o 
   0  -1  13       20.66       23.77      2.89 o 
   1  -1  13       56.44       66.99      3.78 o 
   2  -1  13        0.44        0.50      1.29 o 
   3  -1  13       10.56        5.23      4.13 o 
   4  -1  13       14.26        8.67      6.77 o 
  -2   0  13        2.59        2.26      2.01 o 
  -1   0  13        0.55        0.35      1.22 o 
   0   0  13        0.08        0.85      0.75 o 
   1   0  13       25.00       27.84      2.65 o 
   2   0  13       23.30       22.64      2.19 o 
   3   0  13       25.16       22.93      4.32 o 
   4   0  13        0.06        1.21      1.69 o 
  -2   1  13       22.02       20.40      2.46 o 
  -1   1  13        0.01        0.22      1.05 o 
   0   1  13       19.07       17.55      6.32 o 
   1   1  13        1.09        2.96      1.92 o 
   2   1  13       19.36       20.48      8.84 o 
   3   1  13       39.96       42.12      4.43 o 
   4   1  13       20.15       17.79      3.34 o 
   5   1  13        2.40        2.64      2.62 o 
  -3   2  13       11.09       12.08      7.66 o 
  -2   2  13        5.26        4.80      2.69 o 
  -1   2  13        2.61        2.95      1.80 o 
   0   2  13       20.02       24.17      4.18 o 
   1   2  13       62.29       67.74      4.43 o 
   2   2  13        1.03        0.95      1.17 o 
   3   2  13        4.20        5.55      4.06 o 
   4   2  13        0.49        1.40      2.46 o 
   5   2  13        1.75        0.93      1.50 o 
  -3   3  13       46.02       53.56      5.41 o 
  -2   3  13        7.11        5.71      2.78 o 
  -1   3  13        3.14        5.93      3.10 o 
   0   3  13        0.00        1.18      1.51 o 
   1   3  13        1.53        2.27      1.80 o 
   2   3  13       22.05       29.89      3.78 o 
   3   3  13       24.41       29.81      4.04 o 
   4   3  13       13.01       10.93      7.00 o 
   5   3  13       12.25        8.36      7.13 o 
  -3   4  13       34.24       35.35      4.55 o 
  -2   4  13        0.06        0.27      1.58 o 
  -1   4  13       12.47       18.24      6.58 o 
   0   4  13        3.44        1.73      1.50 o 
   1   4  13        0.81        0.99      1.78 o 
   2   4  13        3.35        3.32      1.70 o 
   3   4  13       15.84       18.23      8.35 o 
   4   4  13        0.70        0.25      1.40 o 
   5   4  13       19.99       23.26      5.72 o 
   6   4  13        4.61        5.11      7.51 o 
  -3   5  13       16.31       11.76      5.79 o 
  -2   5  13       28.17       36.24      3.02 o 
  -1   5  13        1.91        3.98      2.26 o 
   0   5  13        4.55        4.77      2.70 o 
   1   5  13        1.66        2.50      2.10 o 
   2   5  13        6.46        4.90      2.59 o 
   3   5  13       33.75       49.92      4.20 o 
   4   5  13       74.79       94.20      8.24 o 
   5   5  13        0.15        0.47      1.08 o 
  -3   6  13        7.86        5.98      3.87 o 
  -2   6  13        2.89        3.81      2.11 o 
  -1   6  13        3.44        3.19      1.43 o 
   0   6  13        1.17        1.09      0.99 o 
   1   6  13       37.27       53.87      5.06 o 
   2   6  13        2.78        3.29      1.78 o 
   3   6  13       28.44       31.30      4.21 o 
   4   6  13        0.39        0.77      0.74 o 
   5   6  13        7.40        7.45      5.84 o 
  -3   7  13       16.35       16.51      3.30 o 
  -2   7  13        0.10        0.79      0.96 o 
  -1   7  13       17.44       21.69      3.23 o 
   0   7  13        9.04        7.75      3.30 o 
   1   7  13       45.78       43.05      2.69 o 
   2   7  13        5.92        7.52      3.06 o 
   3   7  13       54.56       63.63      5.87 o 
   4   7  13        0.66        0.58      0.79 o 
   5   7  13        4.01        3.53      4.93 o 
  -2   8  13       62.02       70.23      4.09 o 
  -1   8  13        1.49        2.05      1.31 o 
   0   8  13       26.18       30.54      8.32 o 
   1   8  13       10.45       11.20      4.22 o 
   2   8  13        8.50        5.62      2.89 o 
   3   8  13        3.79        2.95      1.85 o 
   4   8  13       21.24       23.10      4.02 o 
   5   8  13       11.91       11.50     11.28 o 
  -2   9  13        0.50        0.81      1.08 o 
  -1   9  13       22.13       21.30      3.95 o 
   0   9  13       95.52      102.45      6.02 o 
   1   9  13        0.43        0.60      0.88 o 
   2   9  13       35.01       36.63      3.22 o 
   3   9  13       13.69        9.61      4.99 o 
   4   9  13        2.46        2.30      1.81 o 
  -1  10  13       50.29       62.64      3.95 o 
   0  10  13       41.11       46.73      3.77 o 
   1  10  13        1.47        1.13      0.82 o 
   2  10  13        4.52        4.04      2.52 o 
   3  10  13        5.78        3.53      3.93 o 
   0  11  13        5.15        4.29      2.89 o 
   1  11  13        3.84        2.07      1.32 o 
   2  11  13        9.66        5.33      4.22 o 
   1   0  14        4.50        3.97      3.18 o 
   2   0  14        2.82        1.25      2.46 o 
  -1   1  14        0.06        0.66      1.56 o 
   0   1  14        5.05        5.23      5.17 o 
   1   1  14        3.35        2.21      1.70 o 
   2   1  14       44.71       54.21      4.47 o 
   3   1  14        0.31        1.12      1.75 o 
  -1   2  14        0.27        1.57      1.52 o 
   0   2  14       33.93       44.78      4.49 o 
   1   2  14        2.19        4.39      2.85 o 
   2   2  14        1.42        2.71      2.30 o 
   3   2  14       18.61       23.24      3.43 o 
   4   2  14        0.00        0.62      1.45 o 
  -2   3  14        1.91        1.80      1.61 o 
  -1   3  14       70.07       90.78      5.81 o 
   0   3  14        2.73        2.85      2.38 o 
   1   3  14        0.02        0.57      1.64 o 
   2   3  14        6.64        7.72      4.50 o 
   3   3  14       32.76       37.41      4.99 o 
   4   3  14        6.00        3.45      2.84 o 
  -2   4  14       10.97        9.05      5.48 o 
  -1   4  14       22.61       31.37      4.24 o 
   0   4  14        6.68        7.91      5.30 o 
   1   4  14        3.54        3.63      2.56 o 
   2   4  14       61.11       84.93      6.53 o 
   3   4  14       35.78       45.77      5.08 o 
   4   4  14       34.85       40.19      3.82 o 
   5   4  14        5.04        3.29      3.04 o 
  -2   5  14       19.37       16.76      6.39 o 
  -1   5  14        1.07        1.50      1.68 o 
   0   5  14        1.01        1.00      1.47 o 
   1   5  14        0.76        1.10      1.74 o 
   2   5  14        2.70        2.68      1.74 o 
   3   5  14        6.37        6.27      3.87 o 
   4   5  14        0.04        0.37      1.29 o 
   5   5  14       16.30        7.83      7.24 o 
  -2   6  14       18.28       21.94      4.20 o 
  -1   6  14        1.22        1.50      1.57 o 
   0   6  14        0.89        1.47      1.66 o 
   1   6  14        2.35        1.76      1.54 o 
   2   6  14       43.70       52.41      7.21 o 
   3   6  14        7.90        4.45      3.47 o 
   4   6  14        5.60        4.61      3.93 o 
   5   6  14        0.82        0.71      1.07 o 
  -2   7  14       14.50        9.70      6.63 o 
  -1   7  14       73.85       88.79      5.13 o 
   0   7  14        1.67        1.10      1.43 o 
   1   7  14        7.68        7.38      4.71 o 
   2   7  14        1.68        3.24      1.84 o 
   3   7  14       13.85       10.64      4.54 o 
   4   7  14       27.17       30.81      3.62 o 
  -1   8  14        0.04        0.38      0.97 o 
   0   8  14       10.90        9.55      4.06 o 
   1   8  14       38.71       40.30      8.99 o 
   2   8  14       24.40       32.77      4.36 o 
   3   8  14       21.79       24.99      4.34 o 
   4   8  14        7.27        5.97      4.89 o 
  -1   9  14       18.41       20.33      5.12 o 
   0   9  14        9.34        9.97      4.52 o 
   1   9  14        0.53        0.86      1.01 o 
   2   9  14        5.07        2.56      2.01 o 
   3   9  14        3.19        3.30      2.20 o 
   1  10  14        0.04        0.33      0.91 o 
   2  10  14       18.71       21.53      2.24 o 
   0   3  15        0.16        1.24      1.66 o 
   1   3  15       48.11       61.42      5.38 o 
   2   3  15        5.93        6.14      5.79 o 
   3   3  15       47.13       63.33      5.55 o 
   0   4  15        0.03        1.14      1.87 o 
   1   4  15        7.51        6.11      5.08 o 
   2   4  15        0.55        1.04      1.78 o 
   3   4  15       32.37       36.03      7.11 o 
   0   5  15      185.78      254.81     12.90 o 
   1   5  15       15.85       16.11      9.21 o 
   2   5  15       24.65       34.06      5.17 o 
   3   5  15       31.35       44.58      4.65 o 
   0   6  15        0.14       -0.52      1.93 o 
   1   6  15       19.67       21.53     12.11 o 
   2   6  15       69.29       87.34      8.07 o 
   3   6  15        8.00        9.96      6.02 o 
   0   7  15       53.70       73.12      5.69 o 
   1   7  15       96.79      140.56      8.42 o 
   2   7  15       31.23       39.55      4.39 o 
   3   7  15       11.13        7.38      6.96 o 
   1   8  15       15.46       14.44      8.25 o 
   2   8  15        9.88       11.42      4.63 o 
                                                 
